# Supplementary material for: In-depth profiling and analysis of host and viral microRNAs in Japanese flounder (Paralichthys olivaceus) infected with megalocytivirus reveal involvement of microRNAs in host-virus interaction in teleost fish
Source: BMC Genomics. 2014 Oct 8;15(1):878. doi: 10.1186/1471-2164-15-878 (PMC4200114; doi:10.1186/1471-2164-15-878)
Supplement: Supplementary file 1 — Additional file 1: Primers for stem-loop RT-PCR. (XLS 22 KB) [file 12864_2014_6551_MOESM1_ESM.xls]

## Sheet: Sheet1
miRNAs	Mature sequence	Stem-loop reverse transcription primers	Forward primers for real time RT-PCR	Reverse primers for real time RT-PCR
M-miR-1-5P	TGGACGGTACCAACAGGCCCAGT	CTATACCATAAGCGAGCAGTAGCGCGATGGTATAGACTGGGCC	CGTGGACGGTACCAACAGG	GCCATAAGCGAGCAGTAGCG
M-miR-2-3P	ATGCTGTACGTGCTGCGGGCCACT	CTCAGCGGCTGTCGTGGACTGCGCGCTGCCGCTGAGAGTGGCCC	CGGATGCTGTACGTGCTGC	GGCTGTCGTGGACTGCG
M-miR-3-5P	GGACCACATGACTGAAGTGCTG	GTCGTATCCAGTGCAGGGTCCGAGGTATTCGCACTGGATACGACGGTGCC	GCGTCGTGACCATGTATGCC	CGCAGGGTCCGAGGTATTC
M-miR-4-5P	TATTGTACTGCTCGGCTGAGT	CTCAGCGGCTGTCGTGGACTGCGCGCTGCCGCTGAGACTCAGCC	CTGCGGTATTGTACTGCTCGG	GGCTGTCGTGGACTGCG
M-miR-4-3P	AACCGTTGTGAATGTCGACAGTG	GTCGTATCCAGTGCAGGGTCCGAGGTATTCGCACTGGATACGACCACTGT	GCCGAACCGTTGTGAATGTC	CAGTGCAGGGTCCGAGG
M-miR-5-5P	TGTGTGTGACGCACCGTTGGACAGCC	GTCGTATCCAGTGCAGGGTCCGAGGTATTCGCACTGGATACGACGGCTGT	GCCGAGTGTGTGTGACGC	CGCAGGGTCCGAGGTATTC
M-miR-6-5P	TGCCTCGGAAGTTGGAACCAGT	GTCGTATCCAGTGCAGGGTCCGAGGTATTCGCACTGGATACGACTACAAT	CGGCGGTTGAGGACACTG	CGCAGGGTCCGAGGTATTC
M-miR-7-5P	TTGAGGACACTGATAAGATTGTA	GTCGTATCCAGTGCAGGGTCCGAGGTATTCGCACTGGATACGACGACTGA	GCCGCCAGTTGTCCAGG	CAGTGCAGGGTCCGAGGTAT
M-miR-8-5P	AGTTGTCCAGGATATCAGTC	GTCGTATCCAGTGCAGGGTCCGAGGTATTCGCACTGGATACGACTCTTGC	TGCCATCTCTGCAGAACGC	CAGTGCAGGGTCCGAGGTAT
5S rRNA			CCATACCACCCTGAACAC	CGGTCTCCCATCCAAGTA
