# Supplementary material for: In-depth profiling and analysis of host and viral microRNAs in Japanese flounder (Paralichthys olivaceus) infected with megalocytivirus reveal involvement of microRNAs in host-virus interaction in teleost fish
Source: BMC Genomics. 2014 Oct 8;15(1):878. doi: 10.1186/1471-2164-15-878 (PMC4200114; doi:10.1186/1471-2164-15-878)
Supplement: Supplementary file 2 — Additional file 2: The sequences and homologues of 381 flounder miRNAs. (XLSX 29 KB) [file 12864_2014_6551_MOESM2_ESM.xlsx]

## Sheet: Sheet1
miRNA name	miRNA sequence	Length	Homologues in flounder and other species
pol-let-7a	TGAGGTAGTAGGTTGTATAGTT	22	dre-let-7a-5 gga-let-7j tgu-let-7a-4
pol-let-7a-2-3p_1ss8GA	CTGTACAACCTCCTAGCTTTCC	22	dre-let-7a-2 mml-let-7a-2 ssc-let-7a-1
pol-let-7a-3p_L-1R+2	TATACAACTTACTGTCTTTCCT	22	ola-let-7a-1 ola-let-7a-3 tni-let-7a-2 fru-let-7a-2 gga-let-7a-3 tgu-let-7a-1
pol-let-7a-3p_R+1	CTATACAATCTACTGTCTTTCT	22	dre-let-7a-1 hsa-let-7a-1 mmu-let-7a-1 ptr-let-7a-1 oar-let-7a ssc-let-7a-2 mdo-let-7a-1 gga-let-7a-1 tgu-let-7a-3
pol-let-7a-3p_R+1_2ss9TC10CT	CTATACAACTTACTGTCTTTCC	22	dre-let-7a-3 hsa-let-7a-3 ptr-let-7a-3 mdo-let-7a-3
pol-let-7a-3-p3	CTATACAGTCTATTACCTTCCT	22	dre-let-7a-6 ola-let-7a-2 tni-let-7a-3
pol-let-7b-3p	CTATACAACCTACTGCCTTCC	21	pol-let-7b dre-let-7b tni-let-7b
pol-let-7b-3p_1ss22CT	CTATACAACCTACTGCCTTCCT	22	ola-let-7b-1 ola-let-7b-2 ccr-let-7b hsa-let-7b mmu-let-7b rno-let-7b ptr-let-7b ppy-let-7b cgr-let-7b bta-let-7b oar-let-7b cfa-let-7b mdo-let-7b oan-let-7b aca-let-7b gga-let-7b tgu-let-7b
pol-let-7b-5p	TGAGGTAGTAGGTTGTGTGGTT	22	pol-let-7b dre-let-7b tni-let-7b
pol-let-7c	TGAGGTAGTAGGTTGTATGGTT	22	dre-let-7c-2 hhi-let-7c mmu-let-7c-1 ssc-let-7c cfa-let-7c eca-let-7c oan-let-7c-1 aca-let-7c-1 tgu-let-7c-1
pol-let-7d-1-p5_1ss2TC	TCGCATAATAAACAGCC	17	dre-let-7d-1
pol-let-7d-2-p3	GTTAACTGTACAACCTTCTAGC	22	pol-let-7d dre-let-7d-2 tni-let-7d
pol-let-7d-5p	TGAGGTAGTTGGTTGTATGGTT	22	pol-let-7d dre-let-7d-2 tni-let-7d
pol-let-7e	TGAGGTAGTAGATTGAATAGTT	22	dre-let-7e tni-let-7e cfa-let-7a-1 aca-let-7e gga-let-7k tgu-let-7e
pol-let-7e-3p_L-3	CTATACAATCTACTGTCTTTC	21	dre-let-7e tni-let-7e cfa-let-7a-1 aca-let-7e gga-let-7k tgu-let-7e
pol-let-7f	TGAGGTAGTAGATTGTATAGTT	22	dre-let-7f hsa-let-7f-1 mmu-let-7f-1 ptr-let-7f-1 ssc-let-7f-2 cfa-let-7f eca-let-7f gga-let-7f tgu-let-7f
pol-let-7f-1-3p_1ss22CT	CTATACAATCTATTGCCTTCCT	22	dre-let-7f hsa-let-7f-1 mmu-let-7f-1 ptr-let-7f-1 ssc-let-7f-2 cfa-let-7f eca-let-7f gga-let-7f tgu-let-7f
pol-let-7f-2-3p_1ss22CT	CTATACAGTCTACTGTCTTTCT	22	dre-let-7g-2 ola-let-7g tni-let-7g ccr-let-7g hsa-let-7f-2 ptr-let-7f-2 mdo-let-7f-2
pol-let-7g	TGAGGTAGTAGTTTGTATAGTT	22	dre-let-7g-2 ola-let-7g tni-let-7g ccr-let-7g hsa-let-7f-2 ptr-let-7f-2 mdo-let-7f-2
pol-let-7h	TGAGGTAGTAAGTTGTGTTGTT	22	dre-let-7h tni-let-7h
pol-let-7h-p3	CTATACAACTTACTGCCTTCCT	22	dre-let-7h tni-let-7h
pol-let-7i	TGAGGTAGTAGTTTGTGCTGTT	22	dre-let-7i tni-let-7i ccr-let-7i hsa-let-7i mmu-let-7i ptr-let-7i cgr-let-7i xtr-let-7i tgu-let-7i
pol-let-7i-3p	CTGCGCAAGCTACTGCCTTGCT	22	dre-let-7i tni-let-7i ccr-let-7i hsa-let-7i mmu-let-7i ptr-let-7i cgr-let-7i xtr-let-7i tgu-let-7i
pol-let-7j	TGAGGTAGTTGTTTGTACAGTT	22	dre-let-7j ccr-let-7j
pol-let-7j-3p	CTATACAGTCTATTGCCTTCCT	22	dre-let-7a-5 gga-let-7j tgu-let-7a-4
pol-miR-100	AACCCGTAGATCCGAACTTGTG	22	dre-mir-100-1 ccr-mir-100 oan-mir-100
pol-miR-100-3p_2ss7TC10GA	CAAGCTCGTATCTATAGGTATG	22	dre-mir-100-2 tni-mir-100 mmu-mir-100 age-mir-100 sla-mir-100 cgr-mir-100 bta-mir-100
pol-miR-101a	TACAGTACTGTGATAACTGAAG	22	dre-mir-101a ola-mir-101a tni-mir-101a hsa-mir-101-1 mmu-mir-101a rno-mir-101a ssc-mir-101-2 cfa-mir-101-1 eca-mir-101-1 mdo-mir-101-1 aca-mir-101-1 xtr-mir-101a-2 gga-mir-101-2 tgu-mir-101-2
pol-miR-101a-5p	TCAGTTATCACAGTGCTGATGC	22	dre-mir-101a ola-mir-101a tni-mir-101a hsa-mir-101-1 mmu-mir-101a rno-mir-101a ssc-mir-101-2 cfa-mir-101-1 eca-mir-101-1 mdo-mir-101-1 aca-mir-101-1 xtr-mir-101a-2 gga-mir-101-2 tgu-mir-101-2
pol-miR-101b	TACAGTACTATGATAACTGAAG	22	dre-mir-101b tni-mir-101b fru-mir-101b ccr-mir-101b
pol-miR-101b-p5	TCAGTTATCATGGTACCGGTGC	22	dre-mir-101b tni-mir-101b fru-mir-101b ccr-mir-101b
pol-miR-103	AGCAGCATTGTACAGGGCTATGA	23	dre-mir-103 cfa-mir-103-1
pol-miR-103-p5	AGCCTCTTTACGGTGCTGCCTTG	23	dre-mir-103 cfa-mir-103-1
pol-miR-107-5p_R-2	AGCTTCTTTACAGTGTTGCCT	21	dre-mir-107a tni-mir-107 fru-mir-107 ccr-mir-107 mmu-mir-107 xtr-mir-107 tgu-mir-107
pol-miR-107a_R-1	AGCAGCATTGTACAGGGCTATC	22	dre-mir-107a tni-mir-107 fru-mir-107 ccr-mir-107 mmu-mir-107 xtr-mir-107 tgu-mir-107
pol-miR-107b_R-2	AGCAGCATTGTACAGGGCT	19	dre-mir-107b
pol-miR-10a-3p_R-1_1ss20AG	CAAATTCGTGTCTTGGGGAGT	21	dre-mir-10a
pol-miR-10a-5p_L-1	ACCCTGTAGATCCGAATTTGT	21	dre-mir-10a
pol-miR-10b_L+1R-1	GTACCCTGTAGAACCGAATTTGT	23	dre-mir-10b-2 ccr-mir-10b
pol-miR-10b-2-p3	CAAATACGTCTCTACAGGAAT	21	dre-mir-10b-2 ccr-mir-10b
pol-miR-10b-3p_L+2R-2	ACAGATTCGATTCTAGGGGAGT	22	pol-mir-10b dre-mir-10b-1 ola-mir-10b tni-mir-10b-2 aca-mir-10b
pol-miR-10b-5p_1ss19GT	TACCCTGTAGAACCGAATTTGT	22	pol-mir-10b dre-mir-10b-1 ola-mir-10b tni-mir-10b-2 aca-mir-10b
pol-miR-10c	TACCCTGTAGATCCGGATTTGT	22	dre-mir-10c ccr-mir-10c
pol-miR-122-3p	AACGCCATTATCACACTATATA	22	pol-mir-122 dre-mir-122 tni-mir-122 fru-mir-122 eca-mir-122 mdo-mir-122 tgu-mir-122
pol-miR-122-5p_R-1	TGGAGTGTGACAATGGTGTTT	21	pol-mir-122 dre-mir-122 tni-mir-122 fru-mir-122 eca-mir-122 mdo-mir-122 tgu-mir-122
pol-miR-124-3p_R-2	TAAGGCACGCGGTGAATGCC	20	pol-mir-124 dre-mir-124-5 tni-mir-124-1 fru-mir-124-1 pma-mir-124 mmu-mir-124-3 cfa-mir-124-3 cfa-mir-124-2 eca-mir-124-1 eca-mir-124-2 oan-mir-124a-2
pol-miR-124a_R+2	TCAAGGTCCGCTGTGAACACGA	22	ccr-mir-124a
pol-miR-125a	TCCCTGAGACCCTTAACCTGTG	22	dre-mir-125a-1
pol-miR-125a-2-p3	ACAGGTGAGGTCCTTGGGAAC	21	dre-mir-125a-2 tni-mir-125a fru-mir-125a
pol-miR-125b_R-1	TCCCTGAGACCCTAACTTGTG	21	dre-mir-125b-2 fru-mir-125b
pol-miR-125b-p3	ACGGGTTGGGTTCTTGGGAGCT	22	dre-mir-125b-2 fru-mir-125b
pol-miR-125c_R-5	TCCCTGAGACCCTAACT	17	dre-mir-125c ccr-mir-125c
pol-miR-126a-3p_R+1	TCGTACCGTGAGTAATAATGCA	22	dre-mir-126a ccr-mir-126 cfa-mir-126
pol-miR-126b-3p_R-1_1ss18GA	TCGTACCGTGAGTAATAATGC	21	dre-mir-126b tni-mir-126
pol-miR-126b-5p	CATTATTACTTTTGGTACGCG	21	dre-mir-126b tni-mir-126
pol-miR-128_R-1	TCACAGTGAACCGGTCTCTTT	21	dre-mir-128-1
pol-miR-129-3p	AAGCCCTTACCCCAAAAAGCAT	22	dre-mir-129-2 tni-mir-129-1 hhi-mir-129a fru-mir-129-1
pol-miR-129-5p_R-1	CTTTTTGCGGTCTGGGCTTGC	21	dre-mir-129-1 tni-mir-129-2 fru-mir-129-2 ccr-mir-129 hsa-mir-129-1 mmu-mir-129-1 rno-mir-129-1 ptr-mir-129-1 bta-mir-129-1 cfa-mir-129-1 eca-mir-129a
pol-miR-130a	CAGTGCAATGTTAAAAGGGCAT	22	dre-mir-130a ccr-mir-130a
pol-miR-130b_R+1	CAGTGCAATAATGAAAGGGCATT	23	dre-mir-130b ccr-mir-130b ssc-mir-130b cfa-mir-130b xtr-mir-130b
pol-miR-130b-p5	ACTCTTTCCCTGTTGCACTACT	22	dre-mir-130b ccr-mir-130b ssc-mir-130b cfa-mir-130b xtr-mir-130b
pol-miR-130c_R-1	CAGTGCAATATTAAAAGGGCA	21	dre-mir-130c-1 fru-mir-130
pol-miR-133-3p	TTTGGTCCCCTTCAACCAGCT	21	pol-mir-133 dre-mir-133b ola-mir-133-3 eca-mir-133b
pol-miR-133a-3p_L-1R+1	TTGGTCCCCTTCAACCAGCTGT	22	dre-mir-133a-2 ola-mir-133-2 hsa-mir-133a-2 mmu-mir-133a-2 ptr-mir-133a-2 bta-mir-133a-1 oar-mir-133 ssc-mir-133a-1 cfa-mir-133c eca-mir-133a-2 oan-mir-133a-2 aca-mir-133a-1 aca-mir-133a-2 xtr-mir-133c gga-mir-133a-2 tgu-mir-133-3
pol-miR-135a_R-1	TATGGCTTTTTATTCCTATGTG	22	dre-mir-135a
pol-miR-135b_R+1	TATGGCTTTTTATTCCTATCTGA	23	dre-mir-135b
pol-miR-135c_R+1	TATGGCTTTCTATTCCTATGTGA	23	dre-mir-135c-2
pol-miR-137_R-1	TTATTGCTTAAGAATACGCGT	21	dre-mir-137-1 cfa-mir-137 xtr-mir-137-3
pol-miR-138_R+1	AGCTGGTGTTGTGAATCAGGCCG	23	dre-mir-138 ola-mir-138 tni-mir-138 fru-mir-138 ccr-mir-138
pol-miR-1388-3p	ATCTCAGGTTCGTCAGCCCATG	22	dre-mir-1388
pol-miR-1388-5p_L-1_1ss11AG	GGACTGTCCGACCTGAGAATG	21	dre-mir-1388
pol-miR-138-p3	CTATTTCACAACACCAGGGT	20	dre-mir-138 ola-mir-138 tni-mir-138 fru-mir-138 ccr-mir-138
pol-miR-139_R+5	TCTACAGTGCATGTGTCTCCAGT	23	dre-mir-139 ccr-mir-139 mdo-mir-139 aca-mir-139
pol-miR-1-3p_1ss2GT	TTGAATGTAAAGAAGTATGTAT	22	pol-mir-1 dre-mir-1-1 mmu-mir-1a-1 ptr-mir-1-1 mml-mir-1-1 bta-mir-1-1 cfa-mir-1-1 eca-mir-1-2 mdo-mir-1-2 xtr-mir-1a-2 gga-mir-1a-1 tgu-mir-1-1
pol-miR-140-3p_R+1	ACCACAGGGTAGAACCACGGACT	23	pol-mir-140 dre-mir-140 ola-mir-140 tni-mir-140 ccr-mir-140 mmu-mir-140 cgr-mir-140 bta-mir-140 cfa-mir-140 eca-mir-140 gga-mir-140 tgu-mir-140
pol-miR-140-5p	CAGTGGTTTTACCCTATGGTAG	22	pol-mir-140 dre-mir-140 ola-mir-140 tni-mir-140 ccr-mir-140 mmu-mir-140 cgr-mir-140 bta-mir-140 cfa-mir-140 eca-mir-140 gga-mir-140 tgu-mir-140
pol-miR-142a-3p_1ss23AT	TGTAGTGTTTCCTACTTTATGGT	23	dre-mir-142a ola-mir-142 tni-mir-142a hsa-mir-142 mmu-mir-142 ptr-mir-142 cgr-mir-142 ssc-mir-142 cfa-mir-142 aca-mir-142 gga-mir-142 tgu-mir-142
pol-miR-142a-5p	CATAAAGTAGAAAGCACTACT	21	dre-mir-142a ola-mir-142 tni-mir-142a hsa-mir-142 mmu-mir-142 ptr-mir-142 cgr-mir-142 ssc-mir-142 cfa-mir-142 aca-mir-142 gga-mir-142 tgu-mir-142
pol-miR-143_R-1	TGAGATGAAGCACTGTAGCT	20	dre-mir-143-2 mmu-mir-143 cfa-mir-143 eca-mir-143 mdo-mir-143
pol-miR-143-5p_R+2	GGTGCAGTGCTGCATCTCTGGTC	23	dre-mir-143-2 mmu-mir-143 cfa-mir-143 eca-mir-143 mdo-mir-143
pol-miR-144-3p_L+1R-3	CTACAGTATAGATGATGTAC	20	pol-mir-144 dre-mir-144 tni-mir-144 fru-mir-144 ccr-mir-144 mmu-mir-144 xtr-mir-144
pol-miR-144-5p	GGATATCATCTTATACTGTAAGT	23	pol-mir-144 dre-mir-144 tni-mir-144 fru-mir-144 ccr-mir-144 mmu-mir-144 xtr-mir-144
pol-miR-145	GTCCAGTTTTCCCAGGAATCCC	22	dre-mir-145 ola-mir-145 mmu-mir-145a mdo-mir-145
pol-miR-145a-3p_L+2R-2	GGATTCCTGGAAATACTGTTCT	22	dre-mir-145 ola-mir-145 mmu-mir-145a mdo-mir-145
pol-miR-146a	TGAGAACTGAATTCCATAGATGG	23	dre-mir-146a
pol-miR-146b_R-6	TGAGAACTGAATTCCA	16	dre-mir-146b
pol-miR-148_R-1	TCAGTGCATTACAGAACTTTG	21	dre-mir-148 tni-mir-148 fru-mir-148 ccr-mir-148
pol-miR-152_1ss10GA	TCAGTGCATAACAGAACTTTGG	22	dre-mir-152
pol-miR-152-p5	AAGTTCTGTGATACACTCAGACT	23	dre-mir-152
pol-miR-153-5p	TCATTTTTGTGATGTTGCAGCT	22	dre-mir-153a tni-mir-153a fru-mir-153a hsa-mir-153-2 mmu-mir-153 ptr-mir-153 cfa-mir-153 eca-mir-153-1 eca-mir-153-2 mdo-mir-153-2 oan-mir-153-2 aca-mir-153-1 aca-mir-153-2 xtr-mir-153-2 gga-mir-153 tgu-mir-153-1 tgu-mir-153-2
pol-miR-153a	TTGCATAGTCACAAAAGTGATC	22	dre-mir-153a tni-mir-153a fru-mir-153a hsa-mir-153-2 mmu-mir-153 ptr-mir-153 cfa-mir-153 eca-mir-153-1 eca-mir-153-2 mdo-mir-153-2 oan-mir-153-2 aca-mir-153-1 aca-mir-153-2 xtr-mir-153-2 gga-mir-153 tgu-mir-153-1 tgu-mir-153-2
pol-miR-153b	TTGCATAGTCACAAAAATGAGC	22	dre-mir-153b ccr-mir-153b
pol-miR-153c	TTGCATAGTCACAAAAATGATC	22	dre-mir-153c ccr-mir-153c
pol-miR-155_R+1	TTAATGCTAATCGTGATAGGGGT	23	dre-mir-155 ccr-mir-155
pol-miR-15a-5p_R+2_1ss10AG	TAGCAGCACGGAATGGTTTGTGGT	24	dre-mir-15a-2 ccr-mir-15a-2 ccr-mir-15a-1
pol-miR-16a_R-5	TAGCAGCACGTAAATAT	17	dre-mir-16a ccr-mir-16a
pol-miR-16b_R-1	TAGCAGCACGTAAATATTGGA	21	dre-mir-16b
pol-miR-16c-p3_1ss11CA	TCCAATATTGATCGTGCTGCTG	22	dre-mir-16c ccr-mir-16b ccr-mir-16c
pol-miR-17a-5p	CAAAGTGCTTACAGTGCAGGTA	22	dre-mir-17a-1 ccr-mir-17 aca-mir-17
pol-miR-181a-2-3p_L+1	ACCATCGACCGTTGACTGTGCC	22	mdo-mir-181a-2
pol-miR-181a-2-p3	ACCATCGACCGTTGACTGT	19	dre-mir-181a-2 cfa-mir-181a-2
pol-miR-181a-3p_R-3	ACCATCGACCGTTGATTGT	19	dre-mir-181a-1 cfa-mir-181a-1 mdo-mir-181a-1 oan-mir-181a-2 tgu-mir-181a-2 tgu-mir-181a-1
pol-miR-181a-5p	AACATTCAACGCTGTCGGTGAGT	23	dre-mir-181a-1 cfa-mir-181a-1 mdo-mir-181a-1 oan-mir-181a-2 tgu-mir-181a-2 tgu-mir-181a-1
pol-miR-181b_R+1	AACATTCATTGCTGTCGGTGGGT	23	dre-mir-181b-1 ssc-mir-181b-1 mdo-mir-181b-1 aca-mir-181b-2 gga-mir-181b-1 tgu-mir-181b-1
pol-miR-181b-3p	CTCACTGAACGATGAATGCA	20	ola-mir-181b-1 tni-mir-181b-1 mmu-mir-181b-1 cgr-mir-181b xtr-mir-181b-1
pol-miR-181c_L-1R+1	ACATTCATTGCTGTCGGTGGGT	22	dre-mir-181c ccr-mir-181c
pol-miR-182-5p	TTTGGCAATGGTAGAACTCACA	22	pol-mir-182 dre-mir-182 tni-mir-182 hhi-mir-182 fru-mir-182 ccr-mir-182 eca-mir-182 mdo-mir-182
pol-miR-183_R-1	TATGGCACTGGTAGAATTCACT	22	dre-mir-183 ola-mir-183-2 tni-mir-183 ccr-mir-183 hsa-mir-183 mmu-mir-183 ppy-mir-183 mml-mir-183 cgr-mir-183 bta-mir-183 cfa-mir-183 eca-mir-183 mdo-mir-183 xtr-mir-183 gga-mir-183 tgu-mir-183
pol-miR-184_R-2	TGGACGGAGAACTGATAAGG	20	dre-mir-184-1
pol-miR-187_R+3	TCGTGTCTTGTGTTGCAGCCAGT	23	dre-mir-187-1 tni-mir-187 ccr-mir-187
pol-miR-187-1-p5_1ss21GT	GGCTGCAACACAGGACATGGT	21	dre-mir-187-1 tni-mir-187 ccr-mir-187
pol-miR-18b-5p_1ss11TC	TAAGGTGCATCTAGTGCAGATA	22	dre-mir-18b ola-mir-18-2 ccr-mir-18b
pol-miR-18c_R-1_1ss13TA	TAAGGTGCATCTAGTGTAGTT	21	dre-mir-18c ccr-mir-18c
pol-miR-190a	TGATATGTTTGATATATTAGGT	22	dre-mir-190a tni-mir-190 ccr-mir-190 hsa-mir-190a mmu-mir-190a rno-mir-190a cgr-mir-190a ssc-mir-190a eca-mir-190a mdo-mir-190a oan-mir-190a gga-mir-190 tgu-mir-190
pol-miR-190a-3p_L+1	ACTATATATCAAACATATTCCT	22	dre-mir-190a tni-mir-190 ccr-mir-190 hsa-mir-190a mmu-mir-190a rno-mir-190a cgr-mir-190a ssc-mir-190a eca-mir-190a mdo-mir-190a oan-mir-190a gga-mir-190 tgu-mir-190
pol-miR-192	ATGACCTATGAATTGACAGCC	21	dre-mir-192 ccr-mir-192
pol-miR-192-p3	CCTGTCAGTTCTGTAGGCCACT	22	dre-mir-192 ccr-mir-192
pol-miR-193a	AACTGGCCTACAAAGTCCCAGT	22	dre-mir-193a-1 ccr-mir-193a
pol-miR-194a_R+1	TGTAACAGCAACTCCATGTGGA	22	dre-mir-194a ccr-mir-194
pol-miR-199-3-p3	AACAGTAGTCTGCACATTGGTT	22	dre-mir-199-3 tni-mir-199-3
pol-miR-199a-3p_R-1	ACAGTAGTCTGCACATTGGTT	21	pol-mir-199a-1 dre-mir-199-1 ola-mir-199a-1 tni-mir-199-1 fru-mir-199-1 ccr-mir-199 ssc-mir-199a-1 cfa-mir-199-2 eca-mir-199a mdo-mir-199b-2 xtr-mir-199a
pol-miR-199a-5p_2ss10CT17CT	CCCAGTGTTTAGACTATCTGTTC	23	hsa-mir-199a-1 mmu-mir-199a-1 ptr-mir-199a-1 bta-mir-199a-2 cfa-mir-199-1 eca-mir-199b tgu-mir-199-1
pol-miR-199a-5p_R+1	CCCAGTGTTCAGACTACCTGTTC	23	pol-mir-199a-1 dre-mir-199-1 ola-mir-199a-1 tni-mir-199-1 fru-mir-199-1 ccr-mir-199 ssc-mir-199a-1 cfa-mir-199-2 eca-mir-199a mdo-mir-199b-2 xtr-mir-199a
pol-miR-19a-3p_L+1R-2	TTGTGCAAATCTATGCAAAACT	22	dre-mir-19a tni-mir-19a hsa-mir-19a mmu-mir-19a mne-mir-19a cgr-mir-19a cfa-mir-19a eca-mir-19a mdo-mir-19a aca-mir-19a gga-mir-19a
pol-miR-19a-5p_L+1R-1	GCTAGTTTTGCATAGTTGCACT	22	dre-mir-19a tni-mir-19a hsa-mir-19a mmu-mir-19a mne-mir-19a cgr-mir-19a cfa-mir-19a eca-mir-19a mdo-mir-19a aca-mir-19a gga-mir-19a
pol-miR-19a-5p_L-1R+1	AGTTTTGCATAGTTGCACTA	20	age-mir-19a tgu-mir-19a hsa-miR-19a-5p gga-miR-19a-5p mml-miR-19a-5p mdo-miR-19a-5p ipu-miR-19a
pol-miR-19b-5p_R+1	AGTTTTGCTGGTTTGCATTCAGC	23	dre-mir-19b fru-mir-19b
pol-miR-19c_R-2	TGTGCAAATCCATGCAAAACT	21	dre-mir-19c
pol-miR-19d	TGTGCAAACCCATGCAAAACTGA	23	dre-mir-19d
pol-miR-200a_R-1	TAACACTGTCTGGTAACGATG	21	dre-mir-200a tni-mir-200a fru-mir-200a ccr-mir-200a
pol-miR-200b	TAATACTGCCTGGTAATGATGA	22	dre-mir-200b fru-mir-200b ccr-mir-200b
pol-miR-200b-p5	CATCTTACGAGGCAGCATTGGA	22	dre-mir-200b fru-mir-200b ccr-mir-200b
pol-miR-200c_R-1	TAATACTGCCTGGTAATGATG	21	dre-mir-200c
pol-miR-202-5p_R-1	TTCCTATGCATATACCTCTTT	21	dre-mir-202
pol-miR-203-3p	GTGAAATGTTTAGGACCACTTG	22	pol-mir-203 dre-mir-203a tni-mir-203 fru-mir-203 ccr-mir-203a
pol-miR-204	TTCCCTTTGTCATCCTATGCCT	22	dre-mir-204-2
pol-miR-204a-p3	GCAGGGACAGCAAAGGGATGC	21	tni-mir-204a fru-mir-204a
pol-miR-205_R-1_1ss18GT	TCCTTCATTCCACCGGATTCT	21	dre-mir-205 tni-mir-205 ccr-mir-205
pol-miR-20a-5p	TAAAGTGCTTATAGTGCAGGTAG	23	dre-mir-20a ccr-mir-20a
pol-miR-20b_R-1_1ss1CA	AAAAGTGCTCACAGTGCAGGTA	22	dre-mir-20b
pol-miR-21_R+2	TAGCTTATCAGACTGGTGTTGGCTT	25	dre-mir-21-2 ccr-mir-21
pol-miR-210-3p_R-2	CTGTGCGTGTGACAGCGGCT	20	dre-mir-210 tni-mir-210 ccr-mir-210
pol-miR-210-5p	AGCCACTGACTAACGCACATTG	22	dre-mir-210 tni-mir-210 ccr-mir-210
pol-miR-212	TAACAGTCTACAGTCATGGCT	21	dre-mir-212 tni-mir-212 fru-mir-212
pol-miR-212-p5	ACCTTGGCTCTAGACTGCTTACT	23	dre-mir-212 tni-mir-212 fru-mir-212
pol-miR-21-3p_R-1_1ss14AT	CGACAACAGTCTGTAGGCTGT	21	pol-mir-21 dre-mir-21-1 ola-mir-21-2 fru-mir-21
pol-miR-214_R+1	ACAGCAGGCACAGACAGGCAGT	22	dre-mir-214 tni-mir-214 ccr-mir-214 eca-mir-214
pol-miR-214-p5	TGCCTGTCTACACTTGCTGTGC	22	dre-mir-214 tni-mir-214 ccr-mir-214 eca-mir-214
pol-miR-21-5p_R+1	TAGCTTATCAGACTGGTGTTGGC	23	pol-mir-21 dre-mir-21-1 ola-mir-21-2 fru-mir-21
pol-miR-216a_L-1	AATCTCAGCTGGCAACTGTGA	21	dre-mir-216a
pol-miR-216b	TAATCTCTGCAGGCAACTGTGA	22	dre-mir-216b
pol-miR-217	TACTGCATCAGGAACTGATTGG	22	dre-mir-217 ccr-mir-217 eca-mir-217
pol-miR-2184	AACAGTAAGAGTTTATGTGCT	21	dre-mir-2184
pol-miR-2187-3p_L+1R-1_1ss21AG	TTTACAGGCTATGCTAATCTGT	22	dre-mir-2187
pol-miR-2187-5p_R-1	TTAATTAGTATAGCCTGTTTT	21	dre-mir-2187
pol-miR-2188-5p_R+1	AAGGTCCAACCTCACATGTCCT	22	dre-mir-2188
pol-miR-2188-p3_1ss4AC	GTGCGGCTGAAGGAAG	16	dre-mir-2188
pol-miR-218a_R-1	TTGTGCTTGATCTAACCATGT	21	dre-mir-218a-1 fru-mir-218a-1 ccr-mir-218a
pol-miR-218b_R-2	TTGTGCTTGATCTAACCATG	20	dre-mir-218b ola-mir-218b tni-mir-218b fru-mir-218b ccr-mir-218b
pol-miR-221-3p	AGCTACATTGTCTGCTGGGTTT	22	pol-mir-221 dre-mir-221 tni-mir-221 fru-mir-221 mdo-mir-221
pol-miR-221-5p	ACCTGGCATACAATGTAGATTT	22	pol-mir-221 dre-mir-221 tni-mir-221 fru-mir-221 mdo-mir-221
pol-miR-222a_R-1	AGCTACATCTGGCTACTGGGTCT	23	dre-mir-222a tni-mir-222 fru-mir-222 xtr-mir-222 tgu-mir-222-1
pol-miR-222-p5	TGCTCAGTAGGCAGTGTAGATC	22	dre-mir-222a tni-mir-222 fru-mir-222 xtr-mir-222 tgu-mir-222-1
pol-miR-223_R+1	TGTCAGTTTGTCAAATACCCCA	22	dre-mir-223
pol-miR-22-3p	AAGCTGCCAGCTGAAGAACTGT	22	pol-mir-22 dre-mir-22a ola-mir-22-1 tni-mir-22a fru-mir-22a
pol-miR-22-5p_R-1	AGTTCTTCACTGGCAAGCTTT	21	pol-mir-22 dre-mir-22a ola-mir-22-1 tni-mir-22a fru-mir-22a
pol-miR-22b	AAGCTGCCAGTTGAAGAGCTGT	22	dre-mir-22b ccr-mir-22b
pol-miR-22b-p5	CGTTCTTCACTGGCTAGCTTT	21	dre-mir-22b ccr-mir-22b
pol-miR-23a_R-1	ATCACATTGCCAGGGATTTCC	21	dre-mir-23a-4 tni-mir-23a-3 fru-mir-23a-3
pol-miR-23a-p5	GGAATTCCTGGCAGGGTGATT	21	ola-mir-23a-1 tni-mir-23a-3 hhi-mir-23a fru-mir-23a-3
pol-miR-23b_R-1	ATCACATTGCCAGGGATTACC	21	dre-mir-23b ccr-mir-23b bta-mir-23b
pol-miR-23b-p5	GGGTTCCTGGCGTGCTGATTT	21	tni-mir-23b fru-mir-23b xtr-mir-23b
pol-miR-24_R-2	TGGCTCAGTTCAGCAGGAAC	20	dre-mir-24-1 hsa-mir-24-1 mmu-mir-24-1 ptr-mir-24-1 gga-mir-24
pol-miR-24-5p_L-1_3ss17AT18A-19CT	TGCCTACTGAGCTGATTACAGT	22	dre-mir-24-3 tni-mir-24-1 bta-mir-24-2 cfa-mir-24-1 mdo-mir-24-2 xtr-mir-24a
pol-miR-24-5-p5	TGCCTGCTGTGCTGATAATC	20	dre-mir-24-5 tni-mir-24-2 fru-mir-24-2 ccr-mir-24
pol-miR-25	CATTGCACTTGTCTCGGTCTGA	22	dre-mir-25 tni-mir-25
pol-miR-25-p5	AGGCGGAGACTTGGGCAATTGCC	23	dre-mir-25 tni-mir-25
pol-miR-26a	TTCAAGTAATCCAGGATAGGCT	22	dre-mir-26a-1
pol-miR-26a-2-p3	CCTATTCATGATTACTTGCACT	22	dre-mir-26a-2 ccr-mir-26a
pol-miR-26b_R-2	TTCAAGTAATCCAGGATAGG	20	dre-mir-26b
pol-miR-27a_R-1	TTCACAGTGGCTAAGTTCCGC	21	dre-mir-27a ccr-mir-27a
pol-miR-27b_R-1	TTCACAGTGGCTAAGTTCTGC	21	dre-mir-27b tni-mir-27b mmu-mir-27b cgr-mir-27b ssc-mir-27b cfa-mir-27b eca-mir-27b aca-mir-27b xtr-mir-27b
pol-miR-27c-3p	TTCACAGTGGTTAAGTTCTGC	21	dre-mir-27c-2
pol-miR-27c-p5_1ss9AG	CAGGACTTGACCCACATGTGAACA	24	tni-mir-27c fru-mir-27c
pol-miR-27d_R-3	TTCACAGTGGCTAAGTTCT	19	dre-mir-27d ccr-mir-27d
pol-miR-27d-p5	AGAGCTTAGCTGATTGGTGAAC	22	dre-mir-27d ccr-mir-27d
pol-miR-27e_R-1	TTCACAGTGGCTAAGTTCAGT	21	dre-mir-27e
pol-miR-29a_R-1	TAGCACCATTTGAAATCGGTT	21	dre-mir-29a ccr-mir-29a
pol-miR-29b_R+1_1ss18AG	TAGCACCATTTGAAATCGGTGTT	23	dre-mir-29b-1 fru-mir-29b-2
pol-miR-301a_R+1	CAGTGCAATAGTATTGTCAAAGC	23	dre-mir-301a ccr-mir-301a tgu-mir-301
pol-miR-301b-p5	GCTTTGACGATGTTGCACTACT	22	dre-mir-301b
pol-miR-301c_R+1	CAGTGCAATAGTATTGTCATAGC	23	dre-mir-301c tni-mir-301 fru-mir-301
pol-miR-30a_R+1_1ss10TC	TGTAAACATCCCCGACTGGAAGT	23	dre-mir-30a
pol-miR-30a-p3	CTTTCAGTCTGATGTTTGCTGC	22	dre-mir-30a
pol-miR-30b	TGTAAACATCCTACACTCAGCT	22	dre-mir-30b
pol-miR-30c_R+1	TGTAAACATCCTACACTCTCAGC	23	dre-mir-30c
pol-miR-30d_R-2	TGTAAACATCCCCGACTGGA	20	dre-mir-30d ccr-mir-30d
pol-miR-30d-p3_1ss9TC	CTTTCAGTCGGATGTTTGCT	20	dre-mir-30d ccr-mir-30d
pol-miR-30e-3p	CTTTCAGTCGGATGTTTGCAGC	22	dre-mir-30e-2
pol-miR-30e-5p_R-2	TGTAAACATCCTTGACTGGA	20	dre-mir-30e-2
pol-miR-338_R-1	TCCAGCATCAGTGATTTTGTT	21	dre-mir-338-1
pol-miR-34a	TGGCAGTGTCTTAGCTGGTTGT	22	dre-mir-34a ccr-mir-34
pol-miR-34a-p3_1ss5TA	TGTGAGGAGTGAGAACGAAGC	21	dre-mir-34a ccr-mir-34
pol-miR-3618-p3_1ss17GA	TACATTAATGAAAAGAACAATG	22	hsa-mir-3618
pol-miR-3618-p5_1ss19GA	TGATTTCCAATAATTGAGACAGT	23	hsa-mir-3618
pol-miR-363_R-2_1ss9GA	AATTGCACAGTATCCATCTG	20	dre-mir-363 ccr-mir-363
pol-miR-365	TAATGCCCCTAAAAATCCTTAT	22	dre-mir-365-2 tni-mir-365 fru-mir-365 ccr-mir-365 eca-mir-365-1 aca-mir-365 gga-mir-365-2
pol-miR-375_R-1	TTTGTTCGTTCGGCTCGCGTT	21	dre-mir-375-2 ccr-mir-375
pol-miR-429a	TAATACTGTCTGGTAATGCCGT	22	dre-mir-429a fru-mir-429 ccr-mir-429 eca-mir-429 xla-mir-429
pol-miR-451_R-1	AAACCGTTACCATTACTGAGT	21	dre-mir-451
pol-miR-451-p3_1ss3TA	TTAAGTAATGGTAAGGGTTCT	21	dre-mir-451
pol-miR-454b_R+1	TAGTGCAATATTGCTTATAGGGT	23	dre-mir-454b ccr-mir-454b
pol-miR-455a_R-1	TATGTGCCCTTGGACTACATC	21	dre-mir-455a ola-mir-455 tni-mir-455 fru-mir-455 ccr-mir-455 hsa-mir-455 ptr-mir-455 bta-mir-455 ssc-mir-455 cfa-mir-455 mdo-mir-455 aca-mir-455 xtr-mir-455 gga-mir-455 tgu-mir-455
pol-miR-455b_L-1R-1	TATGTGCCCTTGGACTACAT	20	dre-mir-455b
pol-miR-455b-p3	TGCAGTCCATGGGCATATACA	21	dre-mir-455b
pol-miR-456_1ss22AT	CAGGCTGGTTAGATGGTTGTCT	22	dre-mir-456
pol-miR-459-5p_R+1	TCAGTAACAAGGATTCATCCTGT	23	dre-mir-459 ccr-mir-459
pol-miR-460-3p	CACAGCGCATACAATGTGGATG	22	dre-mir-460 ccr-mir-460
pol-miR-462_R+1	TAACGGAACCCATAATGCAGCTG	23	dre-mir-462
pol-miR-489_L-1	GTGACATCATATGTACGGCTGC	22	dre-mir-489 tni-mir-489 ccr-mir-489 aca-mir-489 xtr-mir-489 gga-mir-489 tgu-mir-489
pol-miR-489-5p	TGGTCGTATGTATGACGTCATT	22	dre-mir-489 tni-mir-489 ccr-mir-489 aca-mir-489 xtr-mir-489 gga-mir-489 tgu-mir-489
pol-miR-499_R-1	TTAAGACTTGCAGTGATGTTT	21	dre-mir-499 ccr-mir-499
pol-miR-7133_R-3_1ss10TA	TAGTTTGATACACAGCACA	19	ccr-mir-7133
pol-miR-7147_R+1	TGTACCATGCTGGTAGCCAGTG	22	dre-mir-7147
pol-miR-716a-p3	AAACGAGAACTTTGAAGGC	19	sha-mir-716a
pol-miR-716a-p5_1ss12TC	AGGAGGGCTGCCGCGGTG	18	sha-mir-716a
pol-miR-716a-p5_1ss4TC	CGACGAGTAGGAGGGC	16	sha-mir-716a
pol-miR-722_L-2	TTTTGCAGAAACGTTTCAGATT	22	dre-mir-722
pol-miR-722-p5	TTTGAAACGTTTTAGCCAAA	20	ccr-mir-722
pol-miR-724	TTAAAGGGAATTTGCGACTGTT	22	dre-mir-724
pol-miR-727-3p	GTTGAGGCGAGTTGAAGACT	20	aca-mir-727
pol-miR-727-3p_1ss22AC	GTTGAGGCGAGTTGAAGACTTC	22	dre-mir-727 ccr-mir-727
pol-miR-727-5p_1ss11AG	TCAGTCTTCAGTTCCTCCCAGC	22	dre-mir-727 ccr-mir-727
pol-miR-730_R-1	TCCTCATTGTGCATGCTGTGTG	22	dre-mir-730 ccr-mir-730
pol-miR-731_R-2	AATGACACGTTTTCTCCCGGAT	22	dre-mir-731
pol-miR-731-p3_1ss9CT	ACCGGGAATTTCGTGTCAGCCA	22	dre-mir-731
pol-miR-7641_L-3	ATCTCGGAAGCTAAGC	16	hsa-mir-7641-1
pol-miR-7641-1-p3	GGGCCTGGTTAGTACTTGGA	20	hsa-mir-7641-1
pol-miR-7641-2-p3	TCGGGCCTGGTTAGTACTTGGA	22	hsa-mir-7641-2
pol-miR-7641-2-p5	TAAGCAGGGTCGGGCCT	17	hsa-mir-7641-2
pol-miR-7641-p3	CAGGGTCGGGCCTGGT	16	hhi-mir-7641
pol-miR-7641-p5_1ss17AG	TCGTCCGATCTCGGAAGCT	19	hhi-mir-7641
pol-miR-7a	TGGAAGACTAGTGATTTTGTTGT	23	dre-mir-7a-2 ccr-mir-7a
pol-miR-92a	TATTGCACTTGTCCCGGCCTGT	22	dre-mir-92a-2 ccr-mir-92a
pol-miR-93_R-1	AAAAGTGCTGTTTGTGCAGGT	21	dre-mir-93 ccr-mir-93
pol-miR-9-3p_R+1	TAAAGCTAGAGAACCGAATGTA	22	dre-mir-9-4 tni-mir-9-4 fru-mir-9-4 gga-mir-9-1
pol-miR-96	TTTGGCACTAGCACATTTTTGCT	23	dre-mir-96 fru-mir-96 ccr-mir-96 xtr-mir-96
pol-miR-99_R-1	AACCCGTAGATCCGATCTTGT	21	dre-mir-99-1
pol-miR-99-2-p3_1ss1GT	TCTCGATTCTGTGGGT	16	dre-mir-99-2
pol-miR-9b-3p	TAAAGCTAGAGAACCGAAAGTA	22	pol-mir-9b dre-mir-9-7
pol-miR-9b-5p_R-2	TCTTTGGTTATCTAGCTGTAT	21	pol-mir-9b dre-mir-9-7
pol-miR-3p-1043040_2	ATCACCTGCGAAAACAGTCGATG	23
pol-miR-3p-104867_22	TGTGGTGATCAATTAAGATT	20
pol-miR-3p-118547_18	ATGGGCAGCACTTTTTCTATGAGTG	25
pol-miR-3p-123263_16	TCAAGTTCTTCTGTTGTTTAC	21
pol-miR-3p-147112_11	GAACACAGCGATTGGTTTGAGC	22
pol-miR-3p-156278_10	ATCCTGCGAAGTAAAATATC	20
pol-miR-3p-159390_10	CTCCTCCCCCAGCATGTGCCCC	22
pol-miR-3p-162708_10	TCCTACGTGATCTGAGT	17
pol-miR-3p-163458_9	ATCAATACAAGCACTGCAATCTGCC	25
pol-miR-3p-165660_9	TCTCAGTTAAGTTTAAGT	18
pol-miR-3p-166106_9	AGGAAACCGAGCAGTTCATCA	21
pol-miR-3p-169542_9	AAGAACTTCTTGGGAACATA	20
pol-miR-3p-18065_316	CCGGAGACAGTGGCAGGTGG	20
pol-miR-3p-187613_8	CTTAGCTTAGCATAAAGAC	19
pol-miR-3p-204961_7	ATGTGCTGACTCAGACTGGCATCACC	26
pol-miR-3p-207406_6	AGGAGTGTAAAAATGACA	18
pol-miR-3p-212412_6	TTGTAATTCTGTACAGGCT	19
pol-miR-3p-214100_6	GTGCGTGACATTAAGGAGA	19
pol-miR-3p-216112_6	AAGCTCGGACCCAAAGGTGTG	21
pol-miR-3p-231232_6	ATGTCGGTTGAAGCCTTCATGA	22
pol-miR-3p-233563_5	CTGCCTGTAAGCTGGGATCAGG	22
pol-miR-3p-242304_6	CAAACATGAAATAGAACCTG	20
pol-miR-3p-244587_5	ACGTTGAATTCAGACTCAGTTT	22
pol-miR-3p-249290_5	AAGTTTATGGACGTTTGCAC	20
pol-miR-3p-252551_5	AGATGTTCAGGTGATCTGA	19
pol-miR-3p-258753_5	CAGGACGTCAAGAAGCCGGACC	22
pol-miR-3p-262567_5	GCTAATTTGGTTTTTGATATG	21
pol-miR-3p-264630_5	AATGATGTCAGCTTCTGC	18
pol-miR-3p-271656_5	GAGACTGATTGGAAAGTGAT	20
pol-miR-3p-291459_4	TGAAGGAACAAGTCTCAACGTT	22
pol-miR-3p-293178_4	CATCGAGCAGGAGAAGTC	18
pol-miR-3p-307867_4	TTGTTCATCATTAGATTTCTGAATG	25
pol-miR-3p-312280_4	TTGCTTTATTGTGTAAGTT	19
pol-miR-3p-326506_5	AAAGAACAAAGTATGTGTACAA	22
pol-miR-3p-335652_4	AACACAGTTTATGGAC	16
pol-miR-3p-336709_4	TGTGACCGAGGCCATGCTGTACG	23
pol-miR-3p-341120_4	TATGAGGAAACCGAGCAGT	19
pol-miR-3p-355984_3	TTTTTGGGTGGGACATTGTTGT	22
pol-miR-3p-413390_3	AAAACTCATTCGGCTGCC	18
pol-miR-3p-414726_3	CGAGAAGCTGATGTCCTTCCAGA	23
pol-miR-3p-416423_3	CCTCAGATGGCTTCGGCACCAAC	23
pol-miR-3p-425334_3	ATTCCTGGTGTTGGGGCATC	20
pol-miR-3p-428538_3	TCACAACAACCTCTGCTACGT	21
pol-miR-3p-478782_3	CCAGCAGGAAGTATGGTTTC	20
pol-miR-3p-484233_3	GCTTGTTTATTCGTGACTTGAAC	23
pol-miR-3p-49_126683	CGGGCGTGGGACATGTGGCGTA	22
pol-miR-3p-495572_3	TTCGCAAGAACATCGTCAAGA	21
pol-miR-3p-496983_3	ACAGTCAAGTCTGTTAGTC	19
pol-miR-3p-504904_3	GACGTCAAGAAGCCGGACCGTGACGAG	27
pol-miR-3p-511642_4	TGCAGCAGGCTCTGTGGCT	19
pol-miR-3p-565374_2	TCACAGTGACTGTCGTGGATGT	22
pol-miR-3p-636497_2	CTCCTGGATGTGGTGAGGAAGG	22
pol-miR-3p-676345_2	AATCACAACAGGTATGTAAGGA	22
pol-miR-3p-68960_49	CTGTGTTCTGAGAATGTTT	19
pol-miR-3p-69065_49	TTCAGGTCCTGGTCTCAGTACT	22
pol-miR-3p-74_93780	GCGGGCGTGGGACATGTGGCGTA	23
pol-miR-3p-759590_2	TTCACGGCACGAGGCCTCTGA	21
pol-miR-3p-79909_37	GAACCTGGACCAGAGCCTGAAC	22
pol-miR-3p-883092_2	AGGCGGGACAGCATGAGAAAC	21
pol-miR-3p-901641_2	ATTCAAAATTGCTTATCGAATA	22
pol-miR-3p-94602_28	GTTTATGGACGTTTGCAC	18
pol-miR-3p-95645_26	AGTTTATGGACGTTTGCAC	19
pol-miR-5p-1047372_2	CATTGTCACTTACCTGAATCACATG	25
pol-miR-5p-106275_22	GACCGCAGGTTTCACCTCAGA	21
pol-miR-5p-107226_21	CAATGTCGGTAACGGG	16
pol-miR-5p-109461_21	CGCAGGTTTCACCTCAGA	18
pol-miR-5p-1106689_1	TACATGTTCCACTGTTACACCGAG	24
pol-miR-5p-115770_18	AATTGGTTGTTGCAGTGGTAATGTGGAT	28
pol-miR-5p-116939_18	CTGGGTTGTGTCTGCTGCTCACT	23
pol-miR-5p-118_51435	GGCGGGCGTGGGACATGTGGCGTA	24
pol-miR-5p-124176_16	AATGCTGAATGTCCCCCATCTCC	23
pol-miR-5p-128903_15	CCGCAGGTTTCACCTCAGA	19
pol-miR-5p-138005_13	AGAGGAATGCTGAATGTCCCCCATCTCC	28
pol-miR-5p-144601_13	AGAACTGGGTTGTGTCTGCT	20
pol-miR-5p-146272_12	TTCAGATCCTGGTCTCAGTACT	22
pol-miR-5p-154357_10	GTTGACATCACATATGATGAA	21
pol-miR-5p-156826_10	TGACAGAGCGTGGCTACTC	19
pol-miR-5p-163498_9	ACATGAACTCTGGAAAATGTC	21
pol-miR-5p-166774_9	TGAAAGAACAGTTTGATT	18
pol-miR-5p-168064_9	TCTGTGAGATGAGCTCTTCCT	21
pol-miR-5p-168350_9	AGAACATCGGCGAGGAGCGG	20
pol-miR-5p-170061_9	ACGTGGACATGGCGTGTAACTTCA	24
pol-miR-5p-172236_9	ACCTGATGCCACTTTGAAAC	20
pol-miR-5p-1980_2505	CTAGCCGGGCGTGACC	16
pol-miR-5p-211228_6	TGGACCCTGCAACGGTTTTAGCAGT	25
pol-miR-5p-234274_5	ACATCATAAACTGATCGTC	19
pol-miR-5p-236496_5	TCTGTGACATGATCGGGA	18
pol-miR-5p-241035_5	GCGGTGATCACGGGGGTAAACT	22
pol-miR-5p-242712_5	TGTGGCGCTGTAGACCTGTGGC	22
pol-miR-5p-243073_5	CTGAGGTCAAGCTGCAGCG	19
pol-miR-5p-259144_5	CCGTGATGTGAAACTCTGCC	20
pol-miR-5p-267248_5	TAAGAGATCTGATGTTTAGC	20
pol-miR-5p-268291_5	GAACACAGAAGAACTTGAGAACTTCT	26
pol-miR-5p-277490_4	AGAACATCGGCGAGGAGCGGG	21
pol-miR-5p-277569_4	TGCATGATGCACGTCAAGAAGA	22
pol-miR-5p-285519_4	TTAGGTGAAAGGGAACTATCGG	22
pol-miR-5p-285628_4	ATGGACGTAGACACACGAGC	20
pol-miR-5p-293073_4	GAATCGAGGATGAACAGACCTA	22
pol-miR-5p-295467_4	GAGTACCTGAACTTTGTCCG	20
pol-miR-5p-307795_6	TCACACCTGGCTCTGGACC	19
pol-miR-5p-310758_4	GAAGAACGACTCTGACAACTC	21
pol-miR-5p-312612_4	ACAGTAACTCTGAGTGTCATGA	22
pol-miR-5p-312625_4	CGTGTACAGGAAGAGGAATGC	21
pol-miR-5p-323494_4	CCCAGATGGACAAGTTTCTAATTCTC	26
pol-miR-5p-338082_4	TGCACTGACGATTGAGACT	19
pol-miR-5p-342529_4	CACATGACGAGGATTGTTCA	20
pol-miR-5p-351673_3	GTCTACAGCTACAAGACTCTGGC	23
pol-miR-5p-352651_4	ACGAAAATGGCCTGTGCC	18
pol-miR-5p-364163_4	TAACTGTGGAGCTACTATC	19
pol-miR-5p-404018_3	ATAATTATCTTTGCTCTGTAG	21
pol-miR-5p-407535_3	GAAATATGGACATGACATTGTT	22
pol-miR-5p-427561_3	TCTGTGGCGCTGTAGACCTGTGGC	24
pol-miR-5p-450994_3	ATATAGGCTCTGTACATGTTTCCT	24
pol-miR-5p-456338_3	GACGTGGGACGCACCTTTCACT	22
pol-miR-5p-467249_3	AGCCGACGAACCATGAACCCCA	22
pol-miR-5p-508736_3	AGAAGTCATTGTAATTCTGTACA	23
pol-miR-5p-59521_65	TCAAAACTACTGACAAATA	19
pol-miR-5p-59792_66	CAAAACTACTGACAAATA	18
pol-miR-5p-606475_2	CTACTTCTTCTACTCTGCTGCTT	23
pol-miR-5p-6318_883	GTCTGCGGCGATGTCGGC	18
pol-miR-5p-652209_2	ACTACACTCAGATGAACGAGCT	22
pol-miR-5p-727711_2	GAAATACAACAAATCCATGGTT	22
pol-miR-5p-740108_2	AGGGAGTAAATGTATAACATA	21
pol-miR-5p-80093_37	CAGGACTTGACCCACATGTGAAA	23
pol-miR-5p-80128_38	GATGTTGGATCAGGACATCCT	21
pol-miR-5p-840580_2	TACTGGACCAAGAACGGAGTGAAC	24
pol-miR-5p-851129_2	TCACCAACAGTTTGACTTGAGT	22
pol-miR-5p-93337_29	AGCTGGTGGACTCTGTCC	18
pol-miR-5p-936508_2	CAGTTTAGGCGTGACTGACCTGT	23
pol-miR-5p-96_67419	AGGCGGGCGTGGGACATGTGGC	22
