# Supplementary material for: In-depth profiling and analysis of host and viral microRNAs in Japanese flounder (Paralichthys olivaceus) infected with megalocytivirus reveal involvement of microRNAs in host-virus interaction in teleost fish
Source: BMC Genomics. 2014 Oct 8;15(1):878. doi: 10.1186/1471-2164-15-878 (PMC4200114; doi:10.1186/1471-2164-15-878)
Supplement: Supplementary file 3 — Additional file 3: Expression frequency of flounder miRNAs. (XLSX 40 KB) [file 12864_2014_6551_MOESM3_ESM.xlsx]

## Sheet: Sheet1
miRNA	0d pi	2d pi	6d pi	10d pi	14d pi
pol-miR-9b-5p_R-2	15.6703	29.9756	14.0988	9.77764	39.8279
pol-miR-9b-3p	2.61172	1.24898	5.63954	2.79361	11.2557
pol-miR-99-2-p3_1ss1GT	59.4166	76.1879	66.7346	145.268	70.1317
pol-miR-99_R-1	11272.1	12366.5	13081.5	10660	10278.6
pol-miR-96	124.709	248.547	244.38	331.043	412.998
pol-miR-9-3p_R+1	10.4469	11.2408	21.6182	12.5712	23.3772
pol-miR-93_R-1	2140.95	1777.3	2638.36	2841.1	3529.96
pol-miR-92a	10355.7	9318.86	11203.9	15082.7	16241
pol-miR-7a	384.684	253.647	410.903	382.492	294.813
pol-miR-7641-p5_1ss17AG	2517.37	3300.43	3384.66	3422.17	3619.14
pol-miR-7641-p3	77.3721	121.151	125.48	106.856	120.782
pol-miR-7641-2-p5	339.197	444.638	435.184	617.388	461.484
pol-miR-7641-2-p3	5590.38	7904.81	4905.46	6243.72	3117.83
pol-miR-7641-1-p3	622.568	909.883	615.65	851.353	440.704
pol-miR-7641_L-3	526.914	825.577	626.459	745.894	705.213
pol-miR-731-p3_1ss9CT	630.73	1085.37	1211.56	2487.71	1851.13
pol-miR-731_R-2	607.224	664.458	637.268	1037.83	1348.09
pol-miR-730_R-1	1305.86	624.491	469.962	558.722	86.5823
pol-miR-727-5p_1ss11AG	12.4057	9.36736	13.6289	7.68243	5.19494
pol-miR-727-3p_1ss22AC	62.3547	46.2123	39.9467	37.7137	24.676
pol-miR-727-3p	4.24404	12.4898	4.22965	2.79361	4.76203
pol-miR-724	11.0998	8.74287	8.45931	8.38083	8.65823
pol-miR-722-p5	52.8873	37.4695	35.7171	40.5074	34.6329
pol-miR-722_L-2	513.855	397.801	468.552	515.421	393.95
pol-miR-716a-p5_1ss4TC	301.544	355.267	185.954	282.555	225.79
pol-miR-716a-p5_1ss12TC	4.5705	7.49389	4.69962	9.77764	4.32912
pol-miR-716a-p3	78302.5	93724.8	55705.5	91064.7	79236.7
pol-miR-7147_R+1	42.4404	39.9674	63.9148	46.0946	65.8026
pol-miR-7133_R-3_1ss10TA	23.5055	38.7184	33.8372	34.9201	35.4988
pol-miR-5p-96_67419	37467.6	50846.8	26120	36742.5	13446.1
pol-miR-5p-936508_2	2.63933	7.80807	1.87832	0	1.72359
pol-miR-5p-93337_29	0	0	0	93.7257	0
pol-miR-5p-851129_2	0	1.30134	0	4.13496	5.17077
pol-miR-5p-840580_2	0	0	8.45246	0	0
pol-miR-5p-80128_38	31.672	24.7255	19.7224	31.7013	20.6831
pol-miR-5p-80093_37	27.0531	10.4108	29.114	26.1881	22.4067
pol-miR-5p-740108_2	0	0	0	5.51328	0
pol-miR-5p-727711_2	0	0	0.939162	5.51328	0
pol-miR-5p-652209_2	0	0	0	5.51328	0
pol-miR-5p-6318_883	354.33	442.457	310.863	351.471	365.401
pol-miR-5p-606475_2	1.9795	5.20538	1.87832	0	4.30897
pol-miR-5p-59792_66	7.58808	11.7121	10.8004	27.5664	13.7887
pol-miR-5p-59521_65	6.59833	8.45874	7.98288	29.6338	9.04885
pol-miR-5p-508736_3	7.918	5.20538	11.2699	12.4049	6.03256
pol-miR-5p-467249_3	5.9385	0	3.75665	4.13496	0
pol-miR-5p-456338_3	4.61883	3.90403	5.63497	1.37832	4.30897
pol-miR-5p-450994_3	0	5.20538	0	0	0
pol-miR-5p-427561_3	2.96925	6.50672	5.63497	3.4458	3.01628
pol-miR-5p-407535_3	7.918	2.60269	10.3308	5.51328	1.72359
pol-miR-5p-404018_3	0.659833	0	0.939162	6.89159	1.72359
pol-miR-5p-364163_4	2.63933	5.20538	3.75665	1.37832	1.72359
pol-miR-5p-352651_4	3.29916	2.60269	5.63497	9.64823	6.03256
pol-miR-5p-351673_3	0.659833	5.20538	0.939162	6.89159	2.58539
pol-miR-5p-342529_4	7.25816	3.25336	7.04372	8.26991	6.46346
pol-miR-5p-338082_4	3.959	10.4108	14.0874	9.64823	4.30897
pol-miR-5p-323494_4	8.57783	5.20538	14.557	12.4049	22.4067
pol-miR-5p-312625_4	5.9385	3.90403	11.2699	11.0266	5.17077
pol-miR-5p-312612_4	0	0	5.16539	0	0
pol-miR-5p-310758_4	3.29916	7.80807	3.75665	4.13496	4.30897
pol-miR-5p-307795_6	1.9795	2.60269	2.81749	4.13496	5.17077
pol-miR-5p-295467_4	4.61883	5.20538	4.69581	8.26991	6.89436
pol-miR-5p-293073_4	2.63933	2.60269	4.69581	8.26991	2.58539
pol-miR-5p-285628_4	0	0	0	5.51328	0
pol-miR-5p-285519_4	5.9385	7.80807	5.63497	4.13496	6.03256
pol-miR-5p-277569_4	0.659833	1.30134	5.63497	5.51328	3.44718
pol-miR-5p-277490_4	0	5.20538	0	0	0
pol-miR-5p-268291_5	8.57783	7.1574	14.0874	15.1615	15.5123
pol-miR-5p-267248_5	1.31967	10.4108	0.939162	1.37832	0
pol-miR-5p-259144_5	5.27866	5.20538	5.63497	11.0266	9.47974
pol-miR-5p-243073_5	0	5.20538	0	0	0
pol-miR-5p-242712_5	4.28891	5.20538	5.63497	6.20243	1.29269
pol-miR-5p-241035_5	1.64958	2.60269	3.75665	6.20243	4.73987
pol-miR-5p-236496_5	4.94875	5.85605	3.75665	5.51328	6.03256
pol-miR-5p-234274_5	1.31967	0	2.81749	11.0266	6.89436
pol-miR-5p-211228_6	1.9795	9.10941	7.5133	5.51328	6.03256
pol-miR-5p-1980_2505	6608.89	7832.79	4613.16	5482.95	6226.47
pol-miR-5p-172236_9	6.26841	5.20538	6.57414	6.89159	14.6505
pol-miR-5p-170061_9	1.9795	13.0135	4.69581	6.89159	4.30897
pol-miR-5p-168350_9	1.64958	5.20538	10.8004	1.37832	2.58539
pol-miR-5p-168064_9	6.59833	1.30134	5.63497	4.13496	4.30897
pol-miR-5p-166774_9	1.31967	9.10941	22.5399	16.5398	6.03256
pol-miR-5p-163498_9	28.3728	32.5336	22.5399	28.9447	24.992
pol-miR-5p-156826_10	3.959	5.20538	13.1483	13.7832	13.7887
pol-miR-5p-154357_10	0	0	0	0	22.8376
pol-miR-5p-146272_12	8.57783	6.50672	9.39162	6.89159	2.58539
pol-miR-5p-144601_13	3.959	7.80807	0.939162	1.37832	1.72359
pol-miR-5p-138005_13	21.7745	14.3148	18.3137	17.9181	12.9269
pol-miR-5p-128903_15	1.31967	0.650672	8.45246	20.6748	3.01628
pol-miR-5p-124176_16	5.27866	3.90403	7.5133	11.0266	5.17077
pol-miR-5p-118_51435	31408.4	41142.7	20994	31565.6	7361.02
pol-miR-5p-116939_18	29.0327	44.2457	35.6882	23.4314	29.301
pol-miR-5p-115770_18	21.7745	59.8619	37.5665	19.2965	22.4067
pol-miR-5p-1106689_1	0	0	5.63497	0	0
pol-miR-5p-109461_21	2.63933	2.60269	14.557	23.4314	8.18705
pol-miR-5p-107226_21	5.9385	22.1229	10.3308	12.4049	1.72359
pol-miR-5p-106275_22	1.31967	3.25336	21.1312	16.5398	6.89436
pol-miR-5p-1047372_2	2.63933	1.30134	4.69581	5.51328	5.17077
pol-miR-499_R-1	0.652929	7.49389	2.81977	8.38083	3.46329
pol-miR-489-5p	28.7289	7.49389	13.1589	23.7457	19.9139
pol-miR-489_L-1	114.916	114.906	121.25	117.332	120.349
pol-miR-462_R+1	7198.54	8511.81	9843.82	14815.9	16940.7
pol-miR-460-3p	2.61172	3.74695	6.57946	5.58722	0.865823
pol-miR-459-5p_R+1	584.372	109.91	0.939923	122.919	2.59747
pol-miR-456_1ss22AT	389.146	469.617	639.148	852.051	762.79
pol-miR-455b-p3	600.042	631.36	702.593	472.819	517.329
pol-miR-455b_L-1R-1	80.9632	94.2981	96.3421	53.777	47.6203
pol-miR-455a_R-1	4723.29	4991.56	5267.8	3158.88	2769.77
pol-miR-454b_R+1	735.851	728.156	864.729	540.564	565.383
pol-miR-451-p3_1ss3TA	188.697	109.91	162.607	210.918	193.079
pol-miR-451_R-1	79111.5	36540.2	70956.7	72177.1	124504
pol-miR-429a	477.944	342.221	442.704	442.787	480.532
pol-miR-3p-95645_26	923.766	1431.48	2160.07	2343.14	1637.41
pol-miR-3p-94602_28	0	0	0	27.5664	0
pol-miR-3p-901641_2	0	6.50672	0	0	0
pol-miR-3p-883092_2	0	5.20538	0	0	0
pol-miR-3p-79909_37	9.23766	18.2188	4.69581	17.9181	31.0246
pol-miR-3p-759590_2	1.31967	0	0.939162	4.13496	0.861795
pol-miR-3p-74_93780	31634	39506.9	23715.2	33056.2	21289.8
pol-miR-3p-69065_49	7.25816	9.10941	24.4182	11.0266	23.2685
pol-miR-3p-68960_49	21.1147	24.7255	18.7832	20.6748	13.7887
pol-miR-3p-676345_2	0	0	0	36.8916	0.861795
pol-miR-3p-636497_2	1.9795	3.90403	3.75665	5.51328	5.17077
pol-miR-3p-565374_2	0	5.20538	0	0	0
pol-miR-3p-511642_4	0.659833	1.30134	5.63497	12.4049	0.861795
pol-miR-3p-504904_3	2.63933	7.1574	7.04372	0.689159	1.72359
pol-miR-3p-496983_3	2.30941	1.95202	3.28707	4.13496	14.2196
pol-miR-3p-495572_3	5.27866	3.90403	2.81749	19.2965	6.03256
pol-miR-3p-49_126683	37895.2	47839.4	28095.5	39628	24535.3
pol-miR-3p-484233_3	2.63933	5.20538	1.87832	0	3.44718
pol-miR-3p-478782_3	0	35.2054	0.939162	22.7566	11.7236
pol-miR-3p-428538_3	7.25816	9.10941	6.57414	2.75664	8.61795
pol-miR-3p-425334_3	1.9795	0	0	0	0
pol-miR-3p-416423_3	3.29916	1.30134	6.57414	1.37832	5.17077
pol-miR-3p-414726_3	3.29916	7.80807	11.2699	2.75664	3.44718
pol-miR-3p-413390_3	2.63933	5.20538	6.57414	8.26991	1.72359
pol-miR-3p-355984_3	6.59833	1.30134	6.57414	8.26991	1.72359
pol-miR-3p-341120_4	3.29916	6.50672	2.81749	0	4.30897
pol-miR-3p-336709_4	3.29916	7.80807	8.45246	4.13496	17.2359
pol-miR-3p-335652_4	3.29916	3.90403	4.69581	5.51328	6.03256
pol-miR-3p-326506_5	3.29916	1.30134	7.5133	13.7832	4.30897
pol-miR-3p-312280_4	3.29916	0	6.57414	6.89159	0
pol-miR-3p-307867_4	3.959	8.45874	5.63497	4.82411	5.60167
pol-miR-3p-293178_4	0.659833	2.60269	2.81749	0	6.03256
pol-miR-3p-291459_4	1.31967	0	0.939162	11.0266	4.30897
pol-miR-3p-271656_5	0	0	0	0	4.30897
pol-miR-3p-264630_5	1.31967	5.20538	6.57414	13.7832	5.17077
pol-miR-3p-262567_5	2.63933	5.20538	0.939162	4.13496	0.861795
pol-miR-3p-258753_5	0	0	7.5133	0	0
pol-miR-3p-252551_5	3.29916	5.20538	0.939162	8.26991	0.861795
pol-miR-3p-249290_5	6.59833	7.80807	1.87832	4.13496	0.861795
pol-miR-3p-244587_5	4.61883	8.45874	3.28707	7.58075	6.03256
pol-miR-3p-242304_6	0	15.2054	1.87832	15.5133	10.8618
pol-miR-3p-233563_5	3.29916	1.30134	7.5133	1.37832	1.72359
pol-miR-3p-231232_6	7.25816	2.60269	0.939162	5.51328	3.44718
pol-miR-3p-216112_6	3.29916	3.90403	6.57414	9.64823	1.72359
pol-miR-3p-214100_6	1.31967	9.76009	7.98288	2.75664	4.73987
pol-miR-3p-212412_6	7.25816	11.7121	9.39162	8.26991	7.75615
pol-miR-3p-207406_6	2.63933	7.80807	1.87832	15.1615	7.75615
pol-miR-3p-204961_7	3.29916	9.10941	12.2091	35.8363	10.3415
pol-miR-3p-187613_8	5.9385	9.10941	6.57414	13.7832	4.30897
pol-miR-3p-18065_316	430.211	416.43	391.631	325.283	31.0246
pol-miR-3p-169542_9	7.25816	11.0614	6.57414	13.7832	6.89436
pol-miR-3p-166106_9	14.5163	7.80807	7.5133	1.37832	5.17077
pol-miR-3p-165660_9	13.8565	15.6161	7.5133	13.7832	5.17077
pol-miR-3p-163458_9	17.8155	19.5202	3.75665	5.51328	6.03256
pol-miR-3p-162708_10	7.25816	15.6161	8.45246	11.0266	20.6831
pol-miR-3p-159390_10	0	0	0	15.1615	0
pol-miR-3p-156278_10	3.29916	11.7121	9.39162	41.3496	5.17077
pol-miR-3p-147112_11	3.959	0	7.5133	3.4458	16.3741
pol-miR-3p-123263_16	1.9795	10.4108	10.3308	37.2146	9.47974
pol-miR-3p-118547_18	18.4753	23.4242	17.8441	12.4049	9.47974
pol-miR-3p-104867_22	6.59833	15.6161	10.8004	42.0387	7.75615
pol-miR-3p-1043040_2	2.63933	5.20538	0	0.689159	0.861795
pol-miR-375_R-1	134.83	300.38	408.397	872.305	780.107
pol-miR-365	81.3985	64.9471	102.138	65.1843	91.4887
pol-miR-363_R-2_1ss9GA	20.8937	7.49389	9.39923	23.7457	26.8405
pol-miR-3618-p5_1ss19GA	117.527	83.6818	126.89	110.348	111.691
pol-miR-3618-p3_1ss17GA	20.8937	13.7388	23.4981	5.58722	6.92659
pol-miR-34a-p3_1ss5TA	5.22343	7.49389	2.81977	2.79361	1.73165
pol-miR-34a	175.638	123.649	191.744	108.951	124.679
pol-miR-338_R-1	4129.12	3076.87	3579.7	2517.74	2470.63
pol-miR-30e-5p_R-2	93786.7	80897	86894.3	78092.1	77295.8
pol-miR-30e-3p	4155.02	3635.99	6199.73	3090.9	4906.62
pol-miR-30d-p3_1ss9TC	4.35286	7.07756	1.40988	1.164	3.03038
pol-miR-30d_R-2	32306.3	31378.8	33143.6	35580.1	32756.7
pol-miR-30c_R+1	20966.2	19992.2	23438.2	15249.9	19205.1
pol-miR-30b	6626.58	6450.78	7371.19	5593.74	6467.99
pol-miR-30a-p3	108.169	108.87	172.476	145.733	145.891
pol-miR-30a_R+1_1ss10TC	608.53	347.841	468.082	541.262	585.296
pol-miR-301c_R+1	173.788	142.384	169.186	86.1363	88.6026
pol-miR-301b-p5	24.1584	38.7184	29.6076	20.9521	12.9873
pol-miR-301a_R+1	129.062	111.784	162.137	98.7076	125.833
pol-miR-29b_R+1_1ss18AG	485.997	388.642	412.783	269.351	395.97
pol-miR-29a_R-1	1180.06	1029.99	1119.14	845.533	1165.69
pol-miR-27e_R-1	3928.24	4078.03	4253.47	2657.12	3199.43
pol-miR-27d-p5	365.967	407.168	315.344	426.724	348.061
pol-miR-27d_R-3	1022.27	1286.14	1196.99	818.691	908.032
pol-miR-27c-p5_1ss9AG	333.216	174.38	467.703	527.896	524.833
pol-miR-27c-3p	12219.1	12416.8	13714.4	15759.3	18732.1
pol-miR-27b_R-1	24758.2	33161.8	34017.1	25958.2	30688.9
pol-miR-27a_R-1	2180.13	1640.64	2120.31	2049.51	2426.25
pol-miR-26b_R-2	29443	23725.8	25448.3	19937.7	23240.9
pol-miR-26a-2-p3	33.9523	21.2327	26.3179	23.7457	12.9873
pol-miR-26a	142558	114987	134920	124409	154293
pol-miR-25-p5	103.163	86.1797	167.306	143.871	269.271
pol-miR-25	7639.92	6876.89	8750.69	11930.1	13252.3
pol-miR-24-5-p5	31.3406	32.4735	24.438	26.5393	29.438
pol-miR-24-5p_L-1_3ss17AT18A-19CT	396.654	229.813	289.496	229.076	290.051
pol-miR-24_R-2	2283.46	2622.86	2819.53	2236.29	2360.02
pol-miR-23b-p5	22.1996	27.4776	26.3179	12.5712	26.8405
pol-miR-23b_R-1	2140.97	2285.18	2747.71	1576.53	2023.8
pol-miR-23a-p5	2.63933	3.90403	7.5133	1.37832	6.03256
pol-miR-23a_R-1	2031.65	1666.1	2177.96	1843.78	2215.3
pol-miR-22b-p5	75.0869	76.1879	87.4129	96.3796	80.5216
pol-miR-22b	285.983	202.335	288.556	236.06	277.063
pol-miR-22-5p_R-1	1077.99	1232.75	1429.62	1280.87	916.041
pol-miR-22-3p	35450.1	45857.6	50999.3	37621.6	30565.3
pol-miR-223_R+1	4530.02	4041.71	5451.55	4753.33	4702.29
pol-miR-222-p5	1340.46	1375.13	1826.27	2462.57	3170.64
pol-miR-222a_R-1	3087.05	3052.51	3881.88	5162.59	6835.67
pol-miR-221-5p	567.395	730.654	868.489	1339.54	1267.57
pol-miR-221-3p	4110.19	3739.45	5045.51	8516.32	9798.52
pol-miR-218b_R-2	10.0116	9.57553	8.45931	8.84643	8.08102
pol-miR-218a_R-1	161.818	164.449	201.144	96.1468	146.613
pol-miR-2188-p3_1ss4AC	557.602	283.519	387.248	860.432	502.177
pol-miR-2188-5p_R+1	63846.7	32361.1	55255.3	74314.2	69595.7
pol-miR-2187-5p_R-1	1301.94	1320.17	1505.76	791.989	673.61
pol-miR-2187-3p_L+1R-1_1ss21AG	111.651	93.6736	113.731	64.2531	72.7292
pol-miR-2184	2463.5	2255.66	2878.98	1427.54	1864.98
pol-miR-217	2832.41	3188.65	2514.29	2663.71	2708.3
pol-miR-216b	2615.96	2681.56	2020.37	2394.12	2399.2
pol-miR-216a_L-1	31.0141	34.9715	23.0281	18.1585	18.1823
pol-miR-21-5p_R+1	100240	124221	182394	325608	304601
pol-miR-214-p5	100.551	106.163	149.448	100.57	86.5823
pol-miR-214_R+1	467.497	487.103	547.035	382.725	423.388
pol-miR-21-3p_R-1_1ss14AT	959.153	1271.46	1408.94	5612.36	4394.05
pol-miR-212-p5	69.2105	73.6899	124.07	67.0467	73.595
pol-miR-212	11.0998	13.7388	23.4981	25.1425	12.9873
pol-miR-210-5p	346.705	312.245	386.308	335.233	374.901
pol-miR-210-3p_R-2	2198.41	1778.55	2127.05	2403.9	2523.01
pol-miR-21_R+2	118.18	87.4287	172.006	206.727	283.99
pol-miR-20b_R-1_1ss1CA	136.68	46.2123	116.55	87.9987	187.306
pol-miR-20a-5p	2861.79	2118.27	3130.88	2589.68	3768.5
pol-miR-205_R-1_1ss18GT	18.9349	39.9674	34.7772	5.58722	48.4861
pol-miR-204a-p3	1.95879	0	4.69962	12.5712	6.92659
pol-miR-204	369.558	467.536	662.019	628.562	598.572
pol-miR-203-3p	66.5988	23.7307	55.4555	58.6658	68.4
pol-miR-202-5p_R-1	0	0	13.1589	0	0
pol-miR-200c_R-1	324.941	305.168	302.812	322.895	455.567
pol-miR-200b-p5	18.9349	4.99593	13.1589	9.77764	8.65823
pol-miR-200b	1624.27	1456.73	2072.69	1887.32	2514.49
pol-miR-200a_R-1	4867.59	5444.94	5637.66	5770.2	7146.07
pol-miR-19d	2305.17	2050	2530.9	2980.08	2532.1
pol-miR-19c_R-2	979.503	828.699	936.79	891.162	959.404
pol-miR-19b-5p_R+1	29.3818	3.74695	17.8585	22.3489	29.438
pol-miR-19a-5p_L-1R+1	17.6291	7.49389	9.39923	10.476	15.5848
pol-miR-19a-5p_L+1R-1	40.4816	37.4695	60.1551	76.1259	68.4
pol-miR-19a-3p_L+1R-2	892.01	667.373	781.39	746.825	935.45
pol-miR-199a-5p_R+1	7464.29	8814.69	11193.5	4495.62	9384.22
pol-miR-199a-5p_2ss10CT17CT	5.87636	4.99593	5.63954	5.58722	0
pol-miR-199a-3p_R-1	5656.98	5715.34	6263.18	3980.9	4678.91
pol-miR-199-3-p3	1879.78	1833.51	1856.35	870.21	1331.64
pol-miR-194a_R+1	1442.32	651.969	462.442	541.961	451.96
pol-miR-193a	40.8081	24.3551	41.3566	46.0946	39.395
pol-miR-192-p3	67.2517	19.9837	8.45931	29.3329	18.1823
pol-miR-192	21038.7	11911.5	7399.08	12103.3	7543.05
pol-miR-190a-3p_L+1	83.5749	93.6736	90.2326	72.6339	77.9241
pol-miR-190a	1069.5	856.802	1006.66	539.167	859.762
pol-miR-18c_R-1_1ss13TA	244.848	135.306	174.199	219.298	294.091
pol-miR-18b-5p_1ss11TC	323.526	273.943	347.615	317.773	389.332
pol-miR-187-1-p5_1ss21GT	19.5879	23.7307	28.1977	13.9681	10.3899
pol-miR-187_R+3	52.2343	49.9593	65.7946	40.5074	49.3519
pol-miR-184_R-2	58.4372	8.11838	1.87985	4.19042	40.6937
pol-miR-183_R-1	441.38	665.707	737.84	868.813	1223.41
pol-miR-182-5p	133.85	203.584	211.483	317.075	374.901
pol-miR-181c_L-1R+1	114.589	95.5471	161.902	121.173	93.2925
pol-miR-181b-3p	20.2408	22.4817	34.7772	58.6658	49.3519
pol-miR-181b_R+1	2423.41	2506.2	3437.67	4087.57	3912.69
pol-miR-181a-5p	10728.3	9377.79	14121.8	14381.8	14893.8
pol-miR-181a-3p_R-3	51.1461	73.2736	60.625	82.4115	55.1241
pol-miR-181a-2-p3	17.5203	25.8123	16.4487	11.1744	11.8329
pol-miR-181a-2-3p_L+1	1144.48	1318.51	1136.37	734.72	739.99
pol-miR-17a-5p	1270.16	919.251	1399.08	1197.06	1628.9
pol-miR-16c-p3_1ss11CA	23.5055	14.9878	24.438	46.0946	33.7671
pol-miR-16b_R-1	9380.2	7971.63	10584	9855.16	11903.3
pol-miR-16a_R-5	1512.08	1229	1453.59	1767.66	1534.24
pol-miR-15a-5p_R+2_1ss10AG	5.22343	5.62042	6.1095	6.28562	6.92659
pol-miR-155_R+1	638.565	656.964	918.305	5101.13	4548.17
pol-miR-153c	100.878	77.4369	115.611	69.8403	86.1494
pol-miR-153b	34.2788	37.4695	42.7665	22.3489	48.4861
pol-miR-153a	361.07	273.527	329.443	185.775	310.398
pol-miR-153-5p	8.48808	1.24898	8.45931	5.58722	2.59747
pol-miR-152-p5	750.216	604.507	533.406	684.435	612.57
pol-miR-152_1ss10GA	11.7527	16.8613	11.749	15.3649	9.95697
pol-miR-148_R-1	7119.54	8147.73	6708.7	8887.87	7056.03
pol-miR-146b_R-6	47.9903	125.523	83.6532	291.932	293.514
pol-miR-146a	239657	239846	302039	958994	844819
pol-miR-145a-3p_L+2R-2	18315.3	17259.7	20940.6	16894.4	17861.9
pol-miR-145	9274.21	10362.8	11027.2	6180.86	6808.83
pol-miR-144-5p	73523.7	33455.2	65259.8	63164.9	57297.6
pol-miR-144-3p_L+1R-3	87412.2	47333.9	68883.2	112060	117022
pol-miR-143-5p_R+2	1263.42	1989.63	2521.81	977.764	1445.06
pol-miR-143_R-1	263248	362205	307723	261571	215088
pol-miR-142a-5p	32681.1	22914.4	28892.3	37584.5	49477.5
pol-miR-142a-3p_1ss23AT	4712.19	3039.4	4259.73	4771.49	7109.71
pol-miR-140-5p	310.141	214.825	250.96	213.711	320.355
pol-miR-140-3p_R+1	1014	855.553	1440.9	1188.68	1880.57
pol-miR-1-3p_1ss2GT	0	0	0	41.1904	0
pol-miR-139_R+5	1231.42	976.704	1308.37	1042.02	1502.2
pol-miR-138-p3	2.61172	4.99593	5.63954	1.39681	0.865823
pol-miR-1388-5p	548.461	337.225	648.547	949.828	1203.49
pol-miR-1388-3p	3279.66	2329.35	3138.4	4791.04	6239.12
pol-miR-138_R+1	146.909	152.376	136.289	90.7924	112.557
pol-miR-137_R-1	63.3341	49.9593	54.9855	33.5233	41.1266
pol-miR-135c_R+1	51.3638	32.0572	40.26	21.4177	41.2709
pol-miR-135b_R+1	65.9458	98.6696	67.6745	30.7297	31.1696
pol-miR-135a_R-1	5.65872	10.8245	3.13308	0.465602	2.30886
pol-miR-133a-3p_L-1R+1	47.9903	56.2042	73.314	106.856	32.0355
pol-miR-133-3p	7.83515	12.4898	9.39923	15.3649	5.19494
pol-miR-130c_R-1	276.189	240.429	251.899	189.267	185.719
pol-miR-130b-p5	220.69	254.792	308.295	202.537	216.456
pol-miR-130b_R+1	291.206	248.547	278.217	208.124	184.42
pol-miR-130a	0.652929	7.49389	1.87985	5.58722	0.865823
pol-miR-129-5p_R-1	8.48808	9.99185	8.92927	11.8728	11.6886
pol-miR-129-3p	4.89697	1.87347	6.1095	1.39681	3.03038
pol-miR-128_R-1	1000.72	986.696	1064.62	1203.12	1310.57
pol-miR-126b-5p	5197.64	4899.76	5585.96	5513.89	6620.95
pol-miR-126b-3p_R-1_1ss18GA	28109.9	38870.8	40741.9	23935	35158.5
pol-miR-126a-3p_R+1	105288	133609	152236	99544	151388
pol-miR-125c_R-5	19.0982	28.7266	17.6236	23.3965	16.2342
pol-miR-125b-p3	58.1107	41.8409	69.5543	34.9201	46.7545
pol-miR-125b_R-1	5009.76	6030.08	5956.22	3364.09	4638.58
pol-miR-125a-2-p3	31.9935	34.9715	31.0175	34.9201	38.962
pol-miR-125a	3849.34	5160.17	4849.53	3023.39	4757.7
pol-miR-124a_R+2	26.1172	38.7184	27.2578	19.5553	31.1696
pol-miR-124-3p_R-2	47.0109	43.7144	45.1163	27.9361	36.3646
pol-miR-122-5p_R-1	3119.7	3595.82	3200.44	3573.03	2824.32
pol-miR-122-3p	20.2408	9.99185	15.0388	18.1585	6.92659
pol-miR-10c	37986.4	35226.9	49693.7	25739.6	37956
pol-miR-10b-5p_1ss19GT	10070.1	8448.11	10305.3	10270.7	8239.17
pol-miR-10b-3p_L+2R-2	0	0	0	6.98403	0
pol-miR-10b-2-p3	5.22343	2.49796	3.75969	0	1.73165
pol-miR-10b_L+1R-1	8.48808	6.24491	13.1589	4.19042	8.65823
pol-miR-10a-5p_L-1	6053.96	6192.87	5648.94	4211.37	3867.34
pol-miR-10a-3p_R-1_1ss20AG	68.5576	59.9511	51.6958	34.9201	53.681
pol-miR-107b_R-2	10.7733	16.6531	11.984	12.9205	14.4304
pol-miR-107a_R-1	492.635	476.903	585.651	499.009	621.084
pol-miR-107-5p_R-2	11.7527	2.49796	4.69962	8.38083	6.92659
pol-miR-103-p5	43.7463	34.9715	40.4167	29.3329	33.7671
pol-miR-103	1601.96	1559.77	2106.45	1594.8	1974.08
pol-miR-101b-p5	215.467	141.135	172.946	134.093	161.909
pol-miR-101b	1218.69	1201.52	1143.42	1130.71	1119.51
pol-miR-101a-5p	220.037	139.886	126.89	115.935	174.03
pol-miR-101a	6237.76	4940.97	5460.48	5844.93	6428.74
pol-miR-100-3p_2ss7TC10GA	305.571	294.76	380.669	162.029	298.709
pol-miR-100	68922.1	89494.9	95838.1	68336.4	62342.7
pol-let-7j-3p	1141.97	1009.8	1274.07	1143.98	1062.8
pol-let-7j	9916.69	8492.24	11448.3	9652.86	11187.9
pol-let-7i-3p	37.8699	46.2123	49.8159	18.1585	22.5114
pol-let-7i	4962.91	6160.39	6553.77	3744.84	3721.31
pol-let-7h-p3	466.191	382.188	438.944	467.464	435.509
pol-let-7h	7240.33	6627.1	7539.12	6837.36	7305.82
pol-let-7g	13420.9	11772.4	15834.5	14455.2	14841
pol-let-7f-2-3p_1ss22CT	95.3277	79.9348	69.5543	71.2371	75.3266
pol-let-7f-1-3p_1ss22CT	39.8287	38.0939	46.0562	68.4435	41.1266
pol-let-7f	4966.4	4975.81	6544.54	6302.62	5971.54
pol-let-7e-3p_L-3	20.132	12.4898	15.9787	12.5712	10.2456
pol-let-7e	57553.2	58680.1	75335	53954.1	50828.3
pol-let-7d-5p	10167.4	9933.78	12316.3	9554.85	11246.2
pol-let-7d-2-p3	104.469	86.1797	107.151	68.4435	61.4734
pol-let-7d-1-p5_1ss2TC	10.6529	0	0	0	0
pol-let-7c	781.067	610.891	779.771	553.244	631.81
pol-let-7b-5p	8926.2	8767.23	10772.9	8023.95	9935.32
pol-let-7b-3p_1ss22CT	574.251	454.005	484.53	391.804	353.689
pol-let-7b-3p	991.799	578.279	657.006	740.307	503.043
pol-let-7a-3-p3	387.187	334.727	415.916	413.454	378.365
pol-let-7a-3p_R+1_2ss9TC10CT	120.248	108.245	119.684	114.072	93.3646
pol-let-7a-3p_R+1	218.296	171.319	250.803	302.408	223.382
pol-let-7a-3p_L-1R+2	910.292	782.695	809.587	587.59	531.471
pol-let-7a-2-3p_1ss8GA	21.8731	23.7307	22.5582	16.0633	8.65823
pol-let-7a	11968.4	10278.1	13588.2	11149.5	11765.7
