# Supplementary material for: In-depth profiling and analysis of host and viral microRNAs in Japanese flounder (Paralichthys olivaceus) infected with megalocytivirus reveal involvement of microRNAs in host-virus interaction in teleost fish
Source: BMC Genomics. 2014 Oct 8;15(1):878. doi: 10.1186/1471-2164-15-878 (PMC4200114; doi:10.1186/1471-2164-15-878)
Supplement: Supplementary file 4 — Additional file 4: Putative miRNA targets in flounder. (XLSX 31 KB) [file 12864_2014_6551_MOESM4_ESM.xlsx]

## Sheet: Sheet1
miRNA	Target gene	Target gene ID
pol-miR-99-2-p3_1ss1GT	Phospholipase C delta 3A	gi167882617
pol-miR-96	Tumor necrosis factor receptor-1 (TNFR-1)	gi28875516
pol-miR-96	Stanniocalcin-1 (STC1)	gi114329255
pol-miR-96	Scinderin-like protein	gi402238458
pol-miR-96	Phospholipase D1B	gi194739324
pol-miR-96	Phospholipase C-beta 1 (PLC-beta1)	gi208342307
pol-miR-96	P450 aromatase	gi4239989
pol-miR-96	Hatching enzyme (PoHCE )	gi288558672
pol-miR-96	Cathepsin B	gi121053784
pol-miR-96	Betaine homocysteine S-methyltansferase (BHMT)	gi124020699
pol-miR-96	14 kDa-apolipoprotein	gi301019004
pol-miR-731_R-2	Tumor necrosis factor receptor-1 (TNFR-1)	gi28875516
pol-miR-731_R-2	Phospholipase C delta 4	gi167882621
pol-miR-731_R-2	p53 tumor supressor protein (p53)	gi146738011
pol-miR-731_R-2	Mullerian inihibiting substance (MIS)	gi51534898
pol-miR-731_R-2	Mn-superoxide dismutase (SOD2)	gi324604964
pol-miR-731_R-2	Interferon regulatory factor 8 (IRF8)	gi380739380
pol-miR-731_R-2	Interferon regulatory factor 7 (IRF7)	gi262530150
pol-miR-731_R-2	Granulocyte Colony-Stimulating Factor(G-CSF)	gi108743551
pol-miR-731_R-2	Goose-type lysozyme	gi15076559
pol-miR-731_R-2	Complement component 1 q subcomponent gamma polypeptide	gi270315177
pol-miR-731_R-2	CD40	gi34850822
pol-miR-731_R-2	CC chemokine-like molecule	gi169808008
pol-miR-730_R-1	Syntaxin-binding protein 3 isoform 1-like protein	gi263202087
pol-miR-730_R-1	Phospholipase D2	gi194739322
pol-miR-730_R-1	Phospholipase C gamma 2 (PLC-gamma2)	gi523713221
pol-miR-730_R-1	Peptide YY (PYY)	gi15076591
pol-miR-730_R-1	Pancreatic protein with two somatomedin B domains	gi6561906
pol-miR-730_R-1	Ornithine decarboxylase	gi37787284
pol-miR-730_R-1	Granzyme I-2	gi62086163
pol-miR-730_R-1	DAN related protein	gi46395293
pol-miR-730_R-1	Cathepsin K	gi186688052
pol-miR-730_R-1	Caspase 10 (casp10)	gi110567446
pol-miR-730_R-1	Beclin-1	gi334145744
pol-miR-730_R-1	14 kDa-apolipoprotein	gi301019004
pol-miR-727-5p_1ss11AG	Tumor necrosis factor receptor-1 (TNFR-1)	gi28875516
pol-miR-727-5p_1ss11AG	Toll-like receptor 3 (tlr3)	gi38175072
pol-miR-727-5p_1ss11AG	Toll-like receptor 2 (tlr2)	gi38175070
pol-miR-727-5p_1ss11AG	T-cell surface glycoprotein CD8 beta (CD8 beta)	gi429476606
pol-miR-727-5p_1ss11AG	Syntenin	gi299930752
pol-miR-727-5p_1ss11AG	Syntaxin-binding protein 3 isoform 1-like protein	gi263202087
pol-miR-727-5p_1ss11AG	Scinderin-like protein	gi402238458
pol-miR-727-5p_1ss11AG	Phospholipase D2	gi194739322
pol-miR-727-5p_1ss11AG	Phospholipase C beta 4	gi393010346
pol-miR-727-5p_1ss11AG	Phosphoinositide 3-kinase gamma	gi46277684
pol-miR-727-5p_1ss11AG	Hoxd-4	gi5441266
pol-miR-727-5p_1ss11AG	Granulocyte Colony-Stimulating Factor(G-CSF)	gi108743551
pol-miR-727-5p_1ss11AG	CD8 alpha chain	gi29420490
pol-miR-727-5p_1ss11AG	Carboxypeptidase A2 (CPA2 )	gi27529691
pol-miR-727-5p_1ss11AG	Bone morphogenetic protein 2 (bmp2)	gi46575870
pol-miR-727-5p_1ss11AG	Alkaline phosphatase (Alp)	gi145286441
pol-miR-727-5p_1ss11AG	17-alpha-hydroxylase	gi310871678
pol-miR-727-5p_1ss11AG	14 kDa-apolipoprotein	gi301019004
pol-miR-727-3p_1ss22AC	Tumor necrosis factor receptor-1 (TNFR-1)	gi28875516
pol-miR-727-3p_1ss22AC	T-cell surface glycoprotein CD8 beta (CD8 beta)	gi429476606
pol-miR-727-3p_1ss22AC	Serine protease I-1	gi302202491
pol-miR-727-3p_1ss22AC	P450 aromatase	gi4239989
pol-miR-727-3p_1ss22AC	LGP2	gi304272542
pol-miR-727-3p_1ss22AC	Interferon regulatory factor 8 (IRF8)	gi380739380
pol-miR-727-3p_1ss22AC	Interferon regulatory factor 7 (IRF7)	gi262530150
pol-miR-727-3p_1ss22AC	IL-1b	gi19911214
pol-miR-727-3p	Tumor necrosis factor receptor-1 (TNFR-1)	gi28875516
pol-miR-727-3p	Interferon regulatory factor 8 (IRF8)	gi380739380
pol-miR-727-3p	Interferon regulatory factor 7 (IRF7)	gi262530150
pol-miR-727-3p	IL-1b	gi19911214
pol-miR-5p-93337_29	Tumor necrosis factor receptor-2 (TNFR-2)	gi28875518
pol-miR-5p-93337_29	Peptidoglycan recognition protein (PGRP)	gi449885199
pol-miR-5p-93337_29	Parvalbumin	gi365769136
pol-miR-5p-93337_29	Natural resistance-associated macrophage protein	gi62549191
pol-miR-5p-93337_29	Na-K-Cl cotransporter (fNKCC)	gi345500363
pol-miR-5p-93337_29	Interleukin-8 receptor	gi21321257
pol-miR-5p-93337_29	Decorin	gi47570887
pol-miR-5p-840580_2	YGHL1	gi347954843
pol-miR-5p-840580_2	Toll-like receptor 3 (TLR3)	gi384367881
pol-miR-5p-840580_2	Phospholipase D1B	gi194739324
pol-miR-5p-840580_2	Ornithine decarboxylase antizyme	gi32441925
pol-miR-5p-840580_2	Nucleotide-binding oligomerization domain 1 protein (NOD1)	gi380007854
pol-miR-5p-840580_2	Lipopolysaccharide-binding protein/Bactericidal permeability-increasing protein	gi258547205
pol-miR-5p-840580_2	Growth hormone-releasing hormone (GHRH)	gi328671566
pol-miR-5p-840580_2	Gelatinase MMP2	gi15718386
pol-miR-5p-80093_37	Glyceraldehyde-3-phosphate dehydrogenase (GAPDH)	gi6635239
pol-miR-5p-80093_37	Glyceraldehyde-3-phosphate dehydrogenase	gi162605631
pol-miR-5p-80093_37	Complement component C9	gi6429126
pol-miR-5p-80093_37	CCAAT/Enhancer binding protein epsilon (JFC/EBPe)	gi13603403
pol-miR-5p-740108_2	Vitamin D receptor a (VDRa)	gi7670337
pol-miR-5p-740108_2	Type 1 collagen alpha 2 (COL1A2)	gi56565282
pol-miR-5p-740108_2	Interferon regulatory factor 2 (IRF2)	gi326579548
pol-miR-5p-740108_2	Insulin-like growth factor I	gi3687741
pol-miR-5p-727711_2	Vitamin D receptor a (VDRa)	gi7670337
pol-miR-5p-727711_2	Tumor necrosis factor receptor-1 (TNFR-1)	gi28875516
pol-miR-5p-727711_2	TANK binding kinase 1 splice variant 3 (TBK1)	gi498905324
pol-miR-5p-727711_2	TANK binding kinase 1 splice variant 2 (TBK1)	gi498905322
pol-miR-5p-727711_2	Syntenin	gi299930752
pol-miR-5p-727711_2	Squint (sqt)	gi116744383
pol-miR-5p-727711_2	Signal transducer and activator of transcription 1	gi152003257
pol-miR-5p-727711_2	Phospholipase C beta 4	gi393010346
pol-miR-5p-727711_2	Myeloid differentiaton factor 88 (MyD88)	gi95007743
pol-miR-5p-727711_2	Interferon regulatory factor 7 (IRF7)	gi262530150
pol-miR-5p-727711_2	IL-1b	gi19911214
pol-miR-5p-727711_2	Heat shock protein 90 alpha (Hsp90alpha)	gi110226521
pol-miR-5p-727711_2	Growth differentiation factor 15 (GDF15)	gi224175996
pol-miR-5p-727711_2	Granzyme I-2	gi62086163
pol-miR-5p-727711_2	Granzyme I-1	gi62086161
pol-miR-5p-727711_2	DnaJ-like subfamily B member 11 (Hsp40B11)	gi76593962
pol-miR-5p-652209_2	Toll-like receptor 5 soluble form (TLR5S)	gi305855026
pol-miR-5p-652209_2	Phospholipase C delta 3A	gi167882617
pol-miR-5p-652209_2	Phospholipase C delta 1A	gi167882613
pol-miR-5p-652209_2	Peroxisome proliferator-activated receptors alpha	gi304304324
pol-miR-5p-59792_66	Tumor necrosis factor receptor-1 (TNFR-1)	gi28875516
pol-miR-5p-59792_66	C-C chemokine receptor 9 (CCR9)	gi34740124
pol-miR-5p-59521_65	YGHL1	gi347954843
pol-miR-5p-59521_65	Type 1 collagen alpha 2 (COL1A2)	gi56565282
pol-miR-5p-59521_65	T cell receptor alpha chain ( TCR alpha)	gi14625426
pol-miR-5p-59521_65	Serine protease I-2	gi62086171
pol-miR-5p-59521_65	POMC-I precursor protein	gi10441266
pol-miR-5p-59521_65	Peptidoglycan recognition protein (PGRP)	gi449885199
pol-miR-5p-59521_65	Ornithine decarboxylase	gi37787284
pol-miR-5p-59521_65	Gonadotropin (GTH-II) beta subunit	gi14279440
pol-miR-5p-59521_65	Gonadotropin (GTH-I) beta subunit	gi14009379
pol-miR-5p-59521_65	Complement component 1 q subcomponent gamma polypeptide	gi270315177
pol-miR-5p-59521_65	C-C chemokine receptor 9 (CCR9)	gi34740124
pol-miR-5p-59521_65	Beclin-1	gi334145744
pol-miR-5p-450994_3	T cell receptor alpha chain ( TCR alpha)	gi14625426
pol-miR-5p-450994_3	Serine protease I-2	gi62086171
pol-miR-5p-450994_3	Insulin receptor (fIR-1)	gi18150103
pol-miR-5p-407535_3	Toll like receptor 14 (TLR 14)	gi323575392
pol-miR-5p-407535_3	T cell receptor alpha chain ( TCR alpha)	gi14625426
pol-miR-5p-407535_3	Stanniocalcin-1 (STC1)	gi114329255
pol-miR-5p-407535_3	Phospholipase D1B	gi194739324
pol-miR-5p-407535_3	Phospholipase C delta 1A	gi167882613
pol-miR-5p-407535_3	Parvalbumin	gi63029129
pol-miR-5p-407535_3	Natural resistance-associated macrophage protein	gi62549191
pol-miR-5p-407535_3	Mx	gi31044094
pol-miR-5p-407535_3	Mullerian inihibiting substance (MIS)	gi51534898
pol-miR-5p-407535_3	Interferon regulatory factor 7 (IRF7)	gi262530150
pol-miR-5p-407535_3	Insulin-like growth factor I	gi3687741
pol-miR-5p-407535_3	GTP cyclohydrolase 2 (Gch2)	gi208609638
pol-miR-5p-407535_3	Estrogen receptor beta	gi190410766
pol-miR-5p-407535_3	CD40	gi34850822
pol-miR-5p-407535_3	Cathepsin Z	gi61661068
pol-miR-5p-407535_3	Caspase 10 (casp10)	gi110567446
pol-miR-5p-407535_3	Beta-2 microglobulin	gi23957304
pol-miR-5p-338082_4	Vitamin D receptor b (VDRb)	gi7670328
pol-miR-5p-338082_4	Trypsinogen 3	gi6815044
pol-miR-5p-338082_4	Phospholipase D2	gi194739322
pol-miR-5p-338082_4	Phospholipase C delta 3A	gi167882617
pol-miR-5p-338082_4	Insulin receptor (fIR-2)	gi18150105
pol-miR-5p-338082_4	Betaine homocysteine S-methyltansferase (BHMT)	gi124020699
pol-miR-5p-285628_4	Phospholipase C delta 4	gi167882621
pol-miR-5p-285628_4	Macrophage stimulating-1	gi264668697
pol-miR-5p-267248_5	Toll like receptor 14 (TLR 14)	gi323575392
pol-miR-5p-267248_5	Mx	gi31044094
pol-miR-5p-267248_5	Estrogen receptor alpha	gi18996337
pol-miR-5p-267248_5	DnaJ-like subfamily A member 4 (Hsp40A4)	gi76593960
pol-miR-5p-267248_5	Beta-2 microglobulin	gi23957304
pol-miR-5p-234274_5	YGHL1	gi347954843
pol-miR-5p-234274_5	T cell receptor alpha chain ( TCR alpha)	gi14625426
pol-miR-5p-234274_5	Polymeric immunoglobulin receptor	gi302029719
pol-miR-5p-234274_5	Phospholipase C-beta 1 (PLC-beta1)	gi208342307
pol-miR-5p-234274_5	Phospholipase C delta 3A	gi167882617
pol-miR-5p-234274_5	Lipoprotein lipase (LPL)	gi324028117
pol-miR-5p-234274_5	Iodothyronine deiodinase type I (Dio1)	gi171451962
pol-miR-5p-234274_5	HSP70	gi3327265
pol-miR-5p-234274_5	Asparaginyl endopeptidase (AEP)	gi124020701
pol-miR-5p-211228_6	Phospholipase C gamma 2 (PLC-gamma2)	gi523713221
pol-miR-5p-211228_6	Nucleotide-binding oligomerization domain 1 protein (NOD1)	gi380007854
pol-miR-5p-211228_6	Granulocyte Colony-Stimulating Factor(G-CSF)	gi108743551
pol-miR-5p-170061_9	CD40	gi34850822
pol-miR-5p-170061_9	Carboxypeptidase H	gi37787288
pol-miR-5p-170061_9	Beclin-1	gi334145744
pol-miR-5p-168350_9	Tumor necrosis factor receptor-1 (TNFR-1)	gi28875516
pol-miR-5p-168350_9	Phospholipase C delta 1B Lf	gi167882615
pol-miR-5p-168350_9	Phospholipase C delta 1 B short form (PLC)	gi371928993
pol-miR-5p-168350_9	Interleukin-8 receptor	gi21321257
pol-miR-5p-168350_9	CD8 alpha chain	gi29420490
pol-miR-5p-168350_9	AMPD1	gi325152025
pol-miR-5p-146272_12	Toll like receptor 14 (TLR 14)	gi323575392
pol-miR-5p-146272_12	Interferon regulatory factor 7 (IRF7)	gi262530150
pol-miR-5p-146272_12	Hypothetical protein	gi159146192
pol-miR-5p-146272_12	Hatching enzyme (PoHCE )	gi288558672
pol-miR-5p-146272_12	C-type lectin domain family 4 member E	gi264668695
pol-miR-5p-146272_12	Complement component 1 q subcomponent gamma polypeptide	gi270315177
pol-miR-5p-146272_12	B cell accessory protein (CD79b)	gi478345667
pol-miR-5p-128903_15	Interferon regulatory factor 10 (IRF10 )	gi283131795
pol-miR-5p-128903_15	Granulocyte Colony-Stimulating Factor(G-CSF)	gi108743551
pol-miR-5p-128903_15	Complement factor D/Adipsin and kallikrein-like serine protease	gi259017064
pol-miR-5p-115770_18	T-cell surface glycoprotein CD8 beta (CD8 beta)	gi429476606
pol-miR-5p-115770_18	Scinderin-like protein	gi402238458
pol-miR-5p-115770_18	Phospholipase D1B	gi194739324
pol-miR-5p-115770_18	Peroxisome proliferator-activated receptors alpha	gi304304324
pol-miR-5p-115770_18	Microtubule aggregate protein homolog isotype-1	gi340545052
pol-miR-5p-115770_18	Macrophage stimulating-1	gi264668697
pol-miR-5p-115770_18	CCAAT/Enhancer binding protein epsilon (JFC/EBPe)	gi13603402
pol-miR-5p-115770_18	Carboxypeptidase A2 (CPA2 )	gi27529691
pol-miR-5p-115770_18	Beta-2-microglobulin precursor	gi270037308
pol-miR-5p-109461_21	Type 1 insulin-like growth factor receptor (fIGF-IR-1 )	gi18150107
pol-miR-5p-109461_21	Type 1 collagen alpha 1 (COL1A1)	gi56565280
pol-miR-5p-109461_21	Phospholipase C-beta 1 (PLC-beta1)	gi208342307
pol-miR-5p-109461_21	MHC class IIb antigen	gi61679269
pol-miR-5p-109461_21	Heat shock protein 60 kDa (hsp60)	gi82466661
pol-miR-5p-109461_21	Creatine kinase 1	gi156028364
pol-miR-5p-109461_21	Cathepsin K	gi186688052
pol-miR-5p-109461_21	Beta-2 microglobulin	gi23957304
pol-miR-499_R-1	Granzyme I-2	gi62086163
pol-miR-499_R-1	Fast skeletal muscle troponin	gi32454281
pol-miR-499_R-1	Chicken-type lysozyme	gi11034660
pol-miR-499_R-1	Beta-2-microglobulin precursor	gi270037308
pol-miR-499_R-1	Beta-2 microglobulin	gi23957304
pol-miR-489-5p	Transmembrane 4 L6 family member 4	gi145967357
pol-miR-489-5p	Interferon regulatory factor 2 (IRF2)	gi326579548
pol-miR-489-5p	CD40	gi34850822
pol-miR-462_R+1	Interferon regulatory factor	gi5803276
pol-miR-462_R+1	Cathepsin F	gi224555776
pol-miR-462_R+1	Cathepsin D	gi224460526
pol-miR-459-5p_R+1	Type 1 insulin-like growth factor receptor (fIGF-IR-2 )	gi18150109
pol-miR-459-5p_R+1	Transcription factor PU.1	gi328898245
pol-miR-459-5p_R+1	Toll like receptor 14 (TLR 14)	gi323575392
pol-miR-459-5p_R+1	Somatolactin	gi213513
pol-miR-459-5p_R+1	Proopiomelanocortin-III (POMC-III)	gi196051128
pol-miR-459-5p_R+1	Phospholipase D2	gi194739322
pol-miR-459-5p_R+1	Phospholipase C-beta 1 (PLC-beta1)	gi208342307
pol-miR-459-5p_R+1	p65 NF-kB	gi306411774
pol-miR-459-5p_R+1	p65 NF-kB	gi306411774
pol-miR-459-5p_R+1	Mx	gi31044094
pol-miR-459-5p_R+1	Mx	gi31044094
pol-miR-459-5p_R+1	Interferon regulatory factor 8 (IRF8)	gi380739380
pol-miR-459-5p_R+1	Interferon regulatory factor 4 (IRF4)	gi326579544
pol-miR-459-5p_R+1	IL-1b	gi19911214
pol-miR-459-5p_R+1	Hormone (fGH)	gi213511
pol-miR-459-5p_R+1	Growth differentiation factor 15 (GDF15)	gi224175996
pol-miR-459-5p_R+1	Fast skeletal muscle troponin	gi32454281
pol-miR-459-5p_R+1	17-alpha-hydroxylase	gi310871678
pol-miR-456_1ss22AT	AMPD1	gi325152025
pol-miR-451_R-1	Phospholipase C delta 4	gi167882621
pol-miR-451_R-1	Granulocyte Colony-Stimulating Factor(G-CSF)	gi108743551
pol-miR-451_R-1	AMPD1	gi325152025
pol-miR-3p-95645_26	Syntenin	gi299930752
pol-miR-3p-95645_26	Phospholipase D1B	gi194739324
pol-miR-3p-95645_26	Natural resistance-associated macrophage protein	gi62549191
pol-miR-3p-95645_26	Macrophage stimulating-1	gi264668697
pol-miR-3p-95645_26	Beclin-1	gi334145744
pol-miR-3p-94602_28	Syntenin	gi299930752
pol-miR-3p-94602_28	Heat shock protein 90 alpha (Hsp90alpha)	gi110226521
pol-miR-3p-94602_28	Calcitonin gene-related peptide receptor	gi7262544
pol-miR-3p-94602_28	Beta-2 microglobulin	gi23957304
pol-miR-3p-883092_2	Calcitonin receptor-like receptor	gi7262546
pol-miR-3p-79909_37	Pitx2	gi15823606
pol-miR-3p-79909_37	PAC1 receptor	gi433288596
pol-miR-3p-69065_49	Tumor necrosis factor	gi7670053
pol-miR-3p-69065_49	Transmembrane 4 L6 family member 4	gi145967357
pol-miR-3p-69065_49	TANK binding kinase 1 splice variant 3 (TBK1)	gi498905324
pol-miR-3p-69065_49	Gonadotropin-releasing hormone receptor	gi63054891
pol-miR-3p-69065_49	Fas ligand (FASL)	gi66730944
pol-miR-3p-676345_2	Tumor necrosis factor receptor-1 (TNFR-1)	gi28875516
pol-miR-3p-676345_2	T-cell surface glycoprotein CD8 beta (CD8 beta)	gi429476606
pol-miR-3p-676345_2	T cell receptor alpha chain ( TCR alpha)	gi14625426
pol-miR-3p-676345_2	Squint (sqt)	gi116744383
pol-miR-3p-676345_2	Phospholipase C delta 1B Lf	gi167882615
pol-miR-3p-676345_2	Phospholipase C delta 1 B short form (PLC)	gi371928993
pol-miR-3p-676345_2	Perforin	gi30519827
pol-miR-3p-676345_2	Na-K-Cl cotransporter (fNKCC)	gi345500363
pol-miR-3p-676345_2	Myeloid differentiaton factor 88 (MyD88)	gi95007743
pol-miR-3p-676345_2	Interleukin-1 receptor type II	gi145967355
pol-miR-3p-676345_2	Hormone (fGH)	gi213511
pol-miR-3p-676345_2	Growth hormone precursor	gi64229
pol-miR-3p-676345_2	Cathepsin F	gi224555776
pol-miR-3p-676345_2	Cathepsin D	gi224460526
pol-miR-3p-676345_2	Calcitonin receptor-like receptor	gi7262546
pol-miR-3p-676345_2	Brain-derived neurotrophic factor (BDNF)	gi21655111
pol-miR-3p-565374_2	Voltage-dependent anion channel (VDAC)	gi111146879
pol-miR-3p-565374_2	Phospholipase C-beta 1 (PLC-beta1)	gi208342307
pol-miR-3p-565374_2	Myeloid differentiaton factor 88 (MyD88)	gi95007743
pol-miR-3p-565374_2	MHC class IIb antigen	gi61679269
pol-miR-3p-565374_2	Iodothyronine deiodinase type II (Dio2)	gi171451964
pol-miR-3p-565374_2	Interferon regulatory factor	gi5803276
pol-miR-3p-565374_2	Heme-regulated initiation factor 2 alpha kinase (HRI)	gi76009537
pol-miR-3p-565374_2	GTP cyclohydrolase 2 (Gch2)	gi208609638
pol-miR-3p-565374_2	Granzyme I-2	gi62086163
pol-miR-3p-565374_2	Complement component 1 q subcomponent gamma polypeptide	gi270315177
pol-miR-3p-565374_2	Chymotrypsinogen 1	gi5441858
pol-miR-3p-565374_2	CD8 alpha chain	gi29420490
pol-miR-3p-565374_2	Beta-2 microglobulin	gi23957304
pol-miR-3p-565374_2	AMPD1	gi325152025
pol-miR-3p-511642_4	Transmembrane 4 L6 family member 4	gi145967357
pol-miR-3p-511642_4	Peptide YY (PYY)	gi15076591
pol-miR-3p-511642_4	Ornithine decarboxylase	gi37787284
pol-miR-3p-511642_4	Natural resistance-associated macrophage protein	gi62549191
pol-miR-3p-511642_4	MHC class IIb antigen	gi61679269
pol-miR-3p-511642_4	MHC class II A antigen	gi62901632
pol-miR-3p-511642_4	Melanocortin 4 receptor (MC4R)	gi310752170
pol-miR-3p-511642_4	Interleukine-8 (IL-8)	gi15667641
pol-miR-3p-511642_4	Interferon regulatory factor 8 (IRF8)	gi380739380
pol-miR-3p-511642_4	Insulin-like growth factor I	gi3687741
pol-miR-3p-511642_4	Granzyme III-2	gi62086167
pol-miR-3p-511642_4	Granzyme III-1	gi62086165
pol-miR-3p-511642_4	Granzyme II	gi62086159
pol-miR-3p-511642_4	Granzyme I-2	gi62086163
pol-miR-3p-511642_4	Granzyme I-1	gi62086161
pol-miR-3p-511642_4	DnaJ-like subfamily B member 11 (Hsp40B11)	gi76593962
pol-miR-3p-511642_4	CXC chemokine	gi19911218
pol-miR-3p-511642_4	CD40	gi34850822
pol-miR-3p-511642_4	Cathepsin B	gi51038792
pol-miR-3p-511642_4	Cathepsin B	gi121053784
pol-miR-3p-511642_4	14 kDa-apolipoprotein	gi301019004
pol-miR-3p-478782_3	Type 1 insulin-like growth factor receptor (fIGF-IR-2 )	gi18150109
pol-miR-3p-478782_3	Tumor necrosis factor receptor-1 (TNFR-1)	gi28875516
pol-miR-3p-478782_3	TANK binding kinase 1 splice variant 3 (TBK1)	gi498905324
pol-miR-3p-478782_3	Retinoid X receptor beta	gi226432208
pol-miR-3p-478782_3	Ornithine decarboxylase	gi37787284
pol-miR-3p-478782_3	Myeloid differentiaton factor 88 (MyD88)	gi95007743
pol-miR-3p-478782_3	Interferon regulatory factor 8 (IRF8)	gi380739380
pol-miR-3p-478782_3	Insulin-like growth factor I	gi3687741
pol-miR-3p-478782_3	Growth hormone receptor	gi30424442
pol-miR-3p-478782_3	Glucocorticoid receptor	gi3123740
pol-miR-3p-478782_3	CC chemokine-like molecule	gi169808008
pol-miR-3p-478782_3	Cathepsin F	gi186688050
pol-miR-3p-478782_3	Cathepsin F	gi224555776
pol-miR-3p-355984_3	Tyrosine phosphatases epsilon variant 2	gi110747153
pol-miR-3p-355984_3	Tyrosine phosphatases epsilon variant 1	gi110747152
pol-miR-3p-355984_3	Type 1 collagen alpha 2 (COL1A2)	gi56565282
pol-miR-3p-355984_3	Tumor necrosis factor receptor-1 (TNFR-1)	gi28875516
pol-miR-3p-355984_3	Transferrin	gi6959827
pol-miR-3p-355984_3	Transferrin	gi6959825
pol-miR-3p-355984_3	Transferrin	gi3242406
pol-miR-3p-355984_3	Somatolactin	gi213515
pol-miR-3p-355984_3	Serotransferrin precursor (SroTP)	gi270610445
pol-miR-3p-355984_3	Prepromelanin concentrating hormone	gi165907623
pol-miR-3p-355984_3	Macrophage stimulating-1	gi264668697
pol-miR-3p-355984_3	Interferon-induced transmembrane protein 1 (IFITM1)	gi513857285
pol-miR-3p-355984_3	Insulin-like growth factor I (IGF-1)	gi2736076
pol-miR-3p-355984_3	Insulin-like growth factor I	gi3687741
pol-miR-3p-355984_3	Hypothetical protein	gi159146192
pol-miR-3p-355984_3	C-C chemokine receptor-3 (CCR3)	gi34740122
pol-miR-3p-336709_4	Iodothyronine deiodinase type I (Dio1)	gi171451962
pol-miR-3p-336709_4	B cell accessory protein (CD79b)	gi478345667
pol-miR-3p-326506_5	Type 1 collagen alpha 2 (COL1A2)	gi56565282
pol-miR-3p-326506_5	Toll-like receptor 3 (TLR3)	gi384367881
pol-miR-3p-326506_5	PRP/PACAP precursor	gi433288592
pol-miR-3p-326506_5	Progranulin type II (pGRN)	gi171988319
pol-miR-3p-326506_5	Progranulin type I (pGRN)	gi171988317
pol-miR-3p-326506_5	POMC-II precursor protein	gi11065888
pol-miR-3p-326506_5	Phospholipase C delta 4	gi167882621
pol-miR-3p-326506_5	Phospholipase C delta 3B	gi167882619
pol-miR-3p-326506_5	Natural killer enhancing factor (NKEF)	gi63002582
pol-miR-3p-326506_5	Heat shock protein 90 alpha (Hsp90alpha)	gi110226521
pol-miR-3p-326506_5	Doublesex and mab-3 related transcription factor 1 (DMRT1)	gi188529447
pol-miR-3p-326506_5	Cathepsin B	gi51038792
pol-miR-3p-326506_5	Cathepsin B	gi121053784
pol-miR-3p-291459_4	Phospholipase D2	gi194739322
pol-miR-3p-291459_4	Estrogen receptor alpha	gi18996335
pol-miR-3p-264630_5	Toll-like receptor 3 (TLR3)	gi384367881
pol-miR-3p-264630_5	Hormone (fGH)	gi213511
pol-miR-3p-264630_5	Growth hormone precursor	gi64229
pol-miR-3p-264630_5	Beta-2 microglobulin	gi23957304
pol-miR-3p-264630_5	AMPD1	gi325152025
pol-miR-3p-258753_5	Phospholipase D2	gi194739322
pol-miR-3p-249290_5	Phospholipase D2	gi194739322
pol-miR-3p-249290_5	Phospholipase D1B	gi194739324
pol-miR-3p-242304_6	Toll-like receptor 3 (TLR3)	gi384367881
pol-miR-3p-242304_6	T cell receptor alpha chain ( TCR alpha)	gi14625426
pol-miR-3p-242304_6	Syntenin	gi299930752
pol-miR-3p-242304_6	Progranulin type II (pGRN)	gi171988319
pol-miR-3p-242304_6	Progranulin type I (pGRN)	gi171988317
pol-miR-3p-242304_6	Phospholipase D1B	gi194739324
pol-miR-3p-242304_6	Peptidoglycan recognition protein (PGRP)	gi449885199
pol-miR-3p-242304_6	p65 NF-kB	gi306411774
pol-miR-3p-242304_6	Ornithine decarboxylase	gi37787284
pol-miR-3p-242304_6	Natural resistance-associated macrophage protein	gi62549191
pol-miR-3p-242304_6	Lipopolysaccharide-binding protein/Bactericidal permeability-increasing protein	gi258547205
pol-miR-3p-242304_6	Asparaginyl endopeptidase (AEP)	gi124020701
pol-miR-3p-242304_6	AMPD1	gi325152025
pol-miR-3p-231232_6	Phospholipase D (PLD)	gi39653980
pol-miR-3p-231232_6	p65 NF-kB	gi306411774
pol-miR-3p-214100_6	Proopiomelanocortin-III (POMC-III)	gi196051128
pol-miR-3p-214100_6	Phospholipase D1B	gi194739324
pol-miR-3p-207406_6	Phospholipase C-beta 1 (PLC-beta1)	gi208342307
pol-miR-3p-207406_6	IL-1b	gi19911214
pol-miR-3p-204961_7	Type 1 collagen alpha 2 (COL1A2)	gi56565282
pol-miR-3p-204961_7	Serine protease I-2	gi62086171
pol-miR-3p-204961_7	Polymeric immunoglobulin receptor	gi302029719
pol-miR-3p-204961_7	Pigment epithelium-derived factor	gi71063310
pol-miR-3p-204961_7	Phospholipase C-beta 1 (PLC-beta1)	gi208342307
pol-miR-3p-204961_7	Phospholipase C beta 4	gi393010346
pol-miR-3p-204961_7	Heat shock protein 90 beta (Hsp90beta)	gi110226523
pol-miR-3p-204961_7	Heat shock protein 90 beta	gi37787286
pol-miR-3p-204961_7	Hatching enzyme (PoHCE )	gi288558672
pol-miR-3p-204961_7	Apolipoprotein A-I (apoA-I)	gi301019037
pol-miR-3p-204961_7	Inhibitor kappa B alpha	gi133779814
pol-miR-3p-166106_9	Ornithine decarboxylase antizyme	gi32441922
pol-miR-3p-166106_9	Lipopolysaccharide-binding protein/Bactericidal permeability-increasing protein	gi258547205
pol-miR-3p-166106_9	Heat shock protein 60 kDa (hsp60)	gi82466661
pol-miR-3p-166106_9	Glyceraldehyde-3-phosphate dehydrogenase (GAPDH)	gi6635239
pol-miR-3p-166106_9	Bone morphogenetic protein 2 (bmp2)	gi46575870
pol-miR-3p-165660_9	Toll-like receptor 2 (tlr2)	gi38175070
pol-miR-3p-165660_9	T cell receptor beta chain (TCR beta)	gi14625428
pol-miR-3p-165660_9	Signal transducer and activator of transcription 1	gi152003257
pol-miR-3p-165660_9	Iodothyronine deiodinase type II (Dio2)	gi171451964
pol-miR-3p-165660_9	Hoxd-4	gi5441266
pol-miR-3p-165660_9	Fibrinogen-related protein 1 (FREP1)	gi443908131
pol-miR-3p-165660_9	Chicken-type lysozyme	gi11034660
pol-miR-3p-165660_9	Caspase 10 (casp10)	gi110567446
pol-miR-3p-165660_9	Betaine homocysteine S-methyltansferase (BHMT)	gi124020699
pol-miR-3p-163458_9	Type 1 collagen alpha 2 (COL1A2)	gi56565282
pol-miR-3p-163458_9	T-cell surface glycoprotein CD4-2	gi336454730
pol-miR-3p-163458_9	Ornithine decarboxylase antizyme	gi32441922
pol-miR-3p-163458_9	Granulocyte Colony-Stimulating Factor(G-CSF)	gi108743551
pol-miR-3p-159390_10	TANK binding kinase 1 splice variant 3 (TBK1)	gi498905324
pol-miR-3p-159390_10	Phospholipase D1B	gi194739324
pol-miR-3p-159390_10	Phospholipase C-beta 1 (PLC-beta1)	gi208342307
pol-miR-3p-159390_10	Phospholipase C delta 3B	gi167882619
pol-miR-3p-159390_10	Insulin-like growth factor I	gi3687741
pol-miR-3p-159390_10	Granzyme I-2	gi62086163
pol-miR-3p-159390_10	Complement component C9	gi6429126
pol-miR-3p-156278_10	Pitx2	gi15823606
pol-miR-3p-156278_10	Macrophage stimulating-1	gi264668697
pol-miR-3p-156278_10	GTP cyclohydrolase 2 (Gch2)	gi208609638
pol-miR-3p-156278_10	Calcitonin receptor-like receptor	gi7262546
pol-miR-3p-147112_11	YGHL1	gi347954843
pol-miR-3p-147112_11	Type 1 collagen alpha 2 (COL1A2)	gi56565282
pol-miR-3p-147112_11	Tumor necrosis factor receptor-2 (TNFR-2)	gi28875518
pol-miR-3p-147112_11	T cell receptor beta chain (TCR beta)	gi14625428
pol-miR-3p-147112_11	Phospholipase C delta 3A	gi167882617
pol-miR-3p-147112_11	p53 tumor supressor protein (p53)	gi146738011
pol-miR-3p-147112_11	Ornithine decarboxylase antizyme	gi32441925
pol-miR-3p-147112_11	Ornithine decarboxylase antizyme	gi32441922
pol-miR-3p-147112_11	Liver-expressed antimicrobial peptide 2	gi182636873
pol-miR-3p-147112_11	LGP2	gi304272542
pol-miR-3p-147112_11	Iodothyronine deiodinase type I (Dio1)	gi171451962
pol-miR-3p-147112_11	Interferon regulatory factor 3 variant 2 (IRF3)	gi262530148
pol-miR-3p-147112_11	Interferon regulatory factor 3 variant 1 (IRF3)	gi262530146
pol-miR-3p-147112_11	IL-1b	gi19911214
pol-miR-3p-147112_11	Growth differentiation factor 15 (GDF15)	gi224175996
pol-miR-3p-147112_11	Granzyme I-2	gi62086163
pol-miR-3p-147112_11	Gelatinase MMP2	gi15718386
pol-miR-3p-147112_11	Fibrinogen-related protein 1 (FREP1)	gi443908131
pol-miR-3p-147112_11	Complement component 1 q subcomponent gamma polypeptide	gi270315177
pol-miR-3p-147112_11	CD40	gi34850822
pol-miR-3p-147112_11	C-C chemokine receptor 9 (CCR9)	gi34740124
pol-miR-3p-147112_11	Beclin-1	gi334145744
pol-miR-3p-123263_16	Toll like receptor 14 (TLR 14)	gi323575392
pol-miR-3p-123263_16	Phospholipase C delta 3A	gi167882617
pol-miR-3p-123263_16	Phospholipase C delta 1A	gi167882613
pol-miR-3p-123263_16	Granulocyte Colony-Stimulating Factor(G-CSF)	gi108743551
pol-miR-3p-123263_16	eIF5A	gi229813284
pol-miR-3p-123263_16	17-alpha-hydroxylase	gi310871678
pol-miR-3p-104867_22	IL-1b	gi19911214
pol-miR-3p-104867_22	Histone H1-like protein	gi385843201
pol-miR-3p-104867_22	Granzyme III-2	gi62086167
pol-miR-3p-104867_22	Granzyme III-1	gi62086165
pol-miR-3p-104867_22	Granzyme I-2	gi62086163
pol-miR-3p-104867_22	Granzyme I-1	gi62086161
pol-miR-3p-104867_22	Beclin-1	gi334145744
pol-miR-3p-104867_22	Arginine methyltransferase 1 (PRMT1)	gi104716403
pol-miR-375_R-1	T-cell surface glycoprotein CD4-2	gi336454730
pol-miR-375_R-1	Sonic hedgehog	gi5441264
pol-miR-375_R-1	B cell accessory protein (CD79b)	gi478345667
pol-miR-363_R-2_1ss9GA	Type 1 collagen alpha 2 (COL1A2)	gi56565282
pol-miR-363_R-2_1ss9GA	Tumor necrosis factor receptor-2 (TNFR-2)	gi28875518
pol-miR-363_R-2_1ss9GA	Serine protease I-2	gi62086171
pol-miR-363_R-2_1ss9GA	Myostatin (MSTN)	gi223029903
pol-miR-363_R-2_1ss9GA	Goose-type lysozyme	gi15076589
pol-miR-363_R-2_1ss9GA	GDF8 type 2	gi155966777
pol-miR-363_R-2_1ss9GA	GDF8 type 1	gi155966775
pol-miR-363_R-2_1ss9GA	Beta-2 microglobulin	gi23957304
pol-miR-363_R-2_1ss9GA	17-alpha-hydroxylase	gi310871678
pol-miR-3618-p3_1ss17GA	Vitamin D receptor a (VDRa)	gi7670337
pol-miR-3618-p3_1ss17GA	T-cell surface glycoprotein CD4-1 (CD4-1)	gi429476608
pol-miR-3618-p3_1ss17GA	Squint (sqt)	gi116744383
pol-miR-3618-p3_1ss17GA	Serine protease I-2	gi62086171
pol-miR-3618-p3_1ss17GA	P450 aromatase	gi4239989
pol-miR-301c_R+1	Trypsinogen 1	gi5441852
pol-miR-301c_R+1	Ornithine decarboxylase antizyme	gi32441922
pol-miR-301c_R+1	Interferon regulatory factor 7 (IRF7)	gi262530150
pol-miR-301c_R+1	Gelatinase MMP9	gi15718388
pol-miR-301c_R+1	Gelatinase MMP2	gi15718386
pol-miR-301c_R+1	Estrogen receptor beta	gi190410766
pol-miR-301c_R+1	CD40	gi34850822
pol-miR-301c_R+1	Asparaginyl endopeptidase (AEP)	gi124020701
pol-miR-26a-2-p3	CC chemokine-like molecule	gi169808008
pol-miR-222-p5	Transcription factor PU.1	gi328898245
pol-miR-222-p5	Syntenin	gi299930752
pol-miR-222-p5	Stanniocalcin-1 (STC1)	gi114329255
pol-miR-222-p5	Stanniocalcin 2	gi210063140
pol-miR-222-p5	Phospholipase C beta 4	gi393010346
pol-miR-222-p5	Pepsinogen	gi34740273
pol-miR-222-p5	Granzyme I-2	gi62086163
pol-miR-222-p5	Cathepsin Z	gi61661068
pol-miR-222-p5	Cathepsin F	gi224555776
pol-miR-222-p5	Cathepsin B	gi51038792
pol-miR-222-p5	Cathepsin B	gi121053784
pol-miR-222a_R-1	Phospholipase C delta 3B	gi167882619
pol-miR-222a_R-1	Phospholipase C delta 3A	gi167882617
pol-miR-222a_R-1	Phospholipase C beta 4	gi393010346
pol-miR-222a_R-1	Pepsinogen	gi34740273
pol-miR-222a_R-1	p65 NF-kB	gi306411774
pol-miR-222a_R-1	C-C chemokine receptor-3 (CCR3)	gi34740122
pol-miR-221-5p	Vitamin D receptor b (VDRb)	gi7670328
pol-miR-221-5p	Phospholipase C delta 4	gi167882621
pol-miR-221-5p	Goose-type lysozyme	gi15076589
pol-miR-221-5p	Forkhead transcription factor L2 (Foxl2)	gi150834506
pol-miR-221-5p	Elastase-like serine protease (ELSrP)	gi302202569
pol-miR-221-3p	YGHL1	gi347954843
pol-miR-221-3p	Trypsinogen 2	gi5441854
pol-miR-221-3p	Phospholipase C delta 3B	gi167882619
pol-miR-221-3p	Phospholipase C delta 3A	gi167882617
pol-miR-221-3p	Phospholipase C beta 4	gi393010346
pol-miR-221-3p	Pepsinogen	gi34740273
pol-miR-221-3p	p65 NF-kB	gi306411774
pol-miR-218a_R-1	Transcription factor PU.1	gi328898245
pol-miR-218a_R-1	Toll-like receptor 5 membrane form	gi345106658
pol-miR-218a_R-1	Microtubule aggregate protein homolog isotype-1	gi340545052
pol-miR-218a_R-1	Interferon regulatory factor 4 (IRF4)	gi326579544
pol-miR-218a_R-1	Beclin-1	gi334145744
pol-miR-21-5p_R+1	Granulocyte Colony-Stimulating Factor(G-CSF)	gi108743551
pol-miR-21-3p_R-1_1ss15AT	C-C chemokine receptor 9 (CCR9)	gi34740124
pol-miR-21-3p_R-1_1ss14AT	Tumor necrosis factor receptor-1 (TNFR-1)	gi28875516
pol-miR-21-3p_R-1_1ss14AT	Serine protease I-2	gi62086171
pol-miR-21-3p_R-1_1ss14AT	Serine protease I-1	gi62086169
pol-miR-21-3p_R-1_1ss14AT	Phospholipase C delta 3A	gi167882617
pol-miR-21-3p_R-1_1ss14AT	P450 aromatase	gi4239989
pol-miR-21-3p_R-1_1ss14AT	Ornithine decarboxylase antizyme	gi32441925
pol-miR-21-3p_R-1_1ss14AT	Natural resistance-associated macrophage protein	gi62549191
pol-miR-21-3p_R-1_1ss14AT	Lipopolysaccharide-binding protein/Bactericidal permeability-increasing protein	gi258547205
pol-miR-21-3p_R-1_1ss14AT	Insulin receptor (fIR-2)	gi18150105
pol-miR-21-3p_R-1_1ss14AT	Growth differentiation factor 15 (GDF15)	gi224175996
pol-miR-21-3p_R-1_1ss14AT	CYP17II 17-alpha-hydroxylase	gi312369775
pol-miR-21-3p_R-1_1ss14AT	Complement component C9	gi6429126
pol-miR-21-3p_R-1_1ss14AT	CD8 alpha chain	gi29420490
pol-miR-21-3p_R-1_1ss14AT	C-C chemokine receptor 9 (CCR9)	gi34740124
pol-miR-21-3p_R-1_1ss14AT	Beta-2 microglobulin	gi23957304
pol-miR-20b_R-1_1ss1CA	Phospholipase C beta 4	gi393010346
pol-miR-20b_R-1_1ss1CA	P450 aromatase	gi4239989
pol-miR-20b_R-1_1ss1CA	LGP2	gi304272542
pol-miR-20b_R-1_1ss1CA	Lefty/Antivin	gi116744379
pol-miR-20b_R-1_1ss1CA	Hoxb-5	gi5441870
pol-miR-20b_R-1_1ss1CA	Glyceraldehyde-3-phosphate dehydrogenase	gi162605631
pol-miR-20b_R-1_1ss1CA	Gelatinase MMP2	gi15718386
pol-miR-20b_R-1_1ss1CA	Forkhead transcription factor L2 (Foxl2)	gi150834506
pol-miR-20b_R-1_1ss1CA	C-type lectin domain family 4 member E	gi264668695
pol-miR-20b_R-1_1ss1CA	Cathepsin L	gi224460524
pol-miR-20b_R-1_1ss1CA	Cathepsin K	gi186688052
pol-miR-205_R-1_1ss18GT	YGHL1	gi347954843
pol-miR-205_R-1_1ss18GT	Voltage-dependent anion channel (VDAC)	gi111146879
pol-miR-205_R-1_1ss18GT	Serine protease I-2	gi62086171
pol-miR-205_R-1_1ss18GT	Serine protease I-1	gi62086169
pol-miR-205_R-1_1ss18GT	Serine protease I-1	gi302202491
pol-miR-205_R-1_1ss18GT	Phospholipase C beta 4	gi393010346
pol-miR-205_R-1_1ss18GT	Phosphoinositide 3-kinase gamma	gi46277684
pol-miR-205_R-1_1ss18GT	p65 NF-kB	gi306411774
pol-miR-205_R-1_1ss18GT	Ornithine decarboxylase	gi37787284
pol-miR-205_R-1_1ss18GT	Ornithine decarboxylase	gi37787284
pol-miR-205_R-1_1ss18GT	M17 homologue (M17h)	gi158936957
pol-miR-205_R-1_1ss18GT	Insulin-like growth factor I	gi3687741
pol-miR-205_R-1_1ss18GT	Complement component 1 q subcomponent gamma polypeptide	gi270315177
pol-miR-205_R-1_1ss18GT	C-C chemokine receptor 9 (CCR9)	gi34740124
pol-miR-205_R-1_1ss18GT	Bone morphogenetic protein 2 (bmp2)	gi46575870
pol-miR-205_R-1_1ss18GT	B cell accessory protein (CD79b)	gi478345667
pol-miR-205_R-1_1ss18GT	Akirin	gi451353080
pol-miR-204a-p3	Natural resistance-associated macrophage protein	gi62549191
pol-miR-204a-p3	Macrophage stimulating-1	gi264668697
pol-miR-204a-p3	Gastrin	gi26665367
pol-miR-204a-p3	Estrogen receptor alpha	gi18996335
pol-miR-204a-p3	Calmodulin	gi187937336
pol-miR-203-3p	Vitamin D receptor b (VDRb)	gi7670328
pol-miR-203-3p	Type 1 collagen alpha 1 (COL1A1)	gi56565280
pol-miR-203-3p	Toll-like receptor 5 membrane form (TLR5M)	gi305855022
pol-miR-203-3p	Toll-like receptor 5 membrane form	gi345106658
pol-miR-203-3p	Toll-like receptor 2 (tlr2)	gi38175070
pol-miR-203-3p	Toll like receptor 14 (TLR 14)	gi323575392
pol-miR-203-3p	Syntenin	gi299930752
pol-miR-203-3p	Serine protease I-1	gi62086169
pol-miR-203-3p	Prolactin precursor	gi4321402
pol-miR-203-3p	Phospholipase D2	gi194739322
pol-miR-203-3p	Phospholipase C delta 3A	gi167882617
pol-miR-203-3p	Peptidoglycan recognition protein (PGRP)	gi449885199
pol-miR-203-3p	p53 tumor supressor protein (p53)	gi146738011
pol-miR-203-3p	Microtubule aggregate protein homolog isotype-1	gi340545052
pol-miR-203-3p	Macrophage stimulating-1	gi264668697
pol-miR-203-3p	M17 homologue (M17h)	gi158936957
pol-miR-203-3p	Lipopolysaccharide-binding protein/Bactericidal permeability-increasing protein	gi258547205
pol-miR-203-3p	Interleukin-1 receptor type II	gi145967355
pol-miR-203-3p	Hypothetical protein	gi159146192
pol-miR-203-3p	Hoxd-4	gi5441266
pol-miR-203-3p	Growth differentiation factor 15 (GDF15)	gi224175996
pol-miR-203-3p	Granzyme I-2	gi62086163
pol-miR-203-3p	Gonadotropin (GTH-II) beta subunit	gi14279440
pol-miR-203-3p	Gonadotropin (GTH-I) beta subunit	gi14009379
pol-miR-203-3p	Glyceraldehyde-3-phosphate dehydrogenase	gi162605631
pol-miR-203-3p	Estrogen receptor alpha	gi18996335
pol-miR-203-3p	Cystatin B	gi186688056
pol-miR-203-3p	Complement component C3	gi6682834
pol-miR-203-3p	Complement component C3	gi6682834
pol-miR-203-3p	CCAAT/Enhancer binding protein epsilon (JFC/EBPe)	gi13603403
pol-miR-203-3p	Cathepsin Z	gi61661068
pol-miR-203-3p	Cathepsin B	gi51038792
pol-miR-203-3p	Cathepsin B	gi121053784
pol-miR-203-3p	Calcitonin receptor-like receptor	gi7262546
pol-miR-203-3p	Calcitonin gene-related peptide receptor	gi7262544
pol-miR-203-3p	Betaine homocysteine S-methyltansferase (BHMT)	gi124020699
pol-miR-203-3p	Betaine homocysteine S-methyltansferase (BHMT)	gi124020699
pol-miR-203-3p	B cell accessory protein (CD79b)	gi478345667
pol-miR-203-3p	Alkaline phosphatase (Alp)	gi145286441
pol-miR-203-3p	Inhibitor kappa B alpha	gi133779814
pol-miR-203-3p	Natural resistance-associated macrophage protein	gi62549191
pol-miR-203-3p	Serine protease I-2	gi62086171
pol-miR-203-3p	Peptide Y	gi15076593
pol-miR-202-5p_R-1	Phospholipase D2	gi194739322
pol-miR-202-5p_R-1	Natural resistance-associated macrophage protein	gi62549191
pol-miR-200b-p5	Toll-like receptor 3 (TLR3)	gi384367881
pol-miR-200b-p5	sGnRH precursor	gi90762209
pol-miR-200b-p5	Progranulin type II (pGRN)	gi171988319
pol-miR-200b-p5	Phospholipase D (PLD)	gi39653980
pol-miR-200b-p5	Peptidoglycan recognition protein (PGRP)	gi449885199
pol-miR-200b-p5	Ornithine decarboxylase antizyme	gi32441922
pol-miR-200b-p5	Lipopolysaccharide-binding protein/Bactericidal permeability-increasing protein	gi258547205
pol-miR-200b-p5	C-type lectin domain family 4 member E	gi264668695
pol-miR-19b-5p_R+1	Type 1 insulin-like growth factor receptor (fIGF-IR-2 )	gi18150109
pol-miR-19b-5p_R+1	Toll-like receptor 21	gi411117604
pol-miR-19b-5p_R+1	Phospholipase D2	gi194739322
pol-miR-19b-5p_R+1	Phospholipase C beta 4	gi393010346
pol-miR-19b-5p_R+1	Peptidoglycan recognition protein (PGRP)	gi449885199
pol-miR-19b-5p_R+1	Macrophage stimulating-1	gi264668697
pol-miR-19b-5p_R+1	Heat shock protein 90 beta (Hsp90beta)	gi110226523
pol-miR-19b-5p_R+1	Heat shock protein 90 beta	gi37787286
pol-miR-19b-5p_R+1	Gelatinase MMP2	gi15718386
pol-miR-19b-5p_R+1	Complement component 1 q subcomponent gamma polypeptide	gi270315177
pol-miR-19b-5p_R+1	beta-actin	gi311294698
pol-miR-19a-5p_L-1R+1	Toll-like receptor 21	gi411117604
pol-miR-19a-5p_L-1R+1	Proteasome activator subunit 2	gi23957302
pol-miR-19a-5p_L-1R+1	Phospholipase D2	gi194739322
pol-miR-19a-5p_L-1R+1	Peptidoglycan recognition protein (PGRP)	gi449885199
pol-miR-19a-5p_L-1R+1	Heat shock protein 90 beta (Hsp90beta)	gi110226523
pol-miR-19a-5p_L-1R+1	Heat shock protein 90 beta	gi37787286
pol-miR-19a-5p_L-1R+1	Complement component 1 q subcomponent gamma polypeptide	gi270315177
pol-miR-19a-5p_L-1R+1	beta-actin	gi311294698
pol-miR-199a-5p_R+1	YGHL1	gi347954843
pol-miR-199a-5p_R+1	Stanniocalcin-1 (STC1)	gi114329255
pol-miR-199a-5p_R+1	Phospholipase C-beta 1 (PLC-beta1)	gi208342307
pol-miR-199-3-p3	Type 1 insulin-like growth factor receptor (fIGF-IR-1 )	gi18150107
pol-miR-199-3-p3	Progranulin type II (pGRN)	gi171988319
pol-miR-199-3-p3	Progranulin type I (pGRN)	gi171988317
pol-miR-199-3-p3	Phospholipase C delta 1B Lf	gi167882615
pol-miR-199-3-p3	Phospholipase C delta 1 B short form (PLC)	gi371928993
pol-miR-199-3-p3	Mx	gi31044094
pol-miR-199-3-p3	Insulin-like growth factor I	gi3687741
pol-miR-199-3-p3	Granzyme I-2	gi62086163
pol-miR-199-3-p3	Cathepsin B	gi51038792
pol-miR-199-3-p3	Cathepsin B	gi121053784
pol-miR-199-3-p3	Beta-2 microglobulin	gi23957304
pol-miR-194a_R+1	Type 1 insulin-like growth factor receptor (fIGF-IR-2 )	gi18150109
pol-miR-194a_R+1	Tumor necrosis factor receptor-2 (TNFR-2)	gi28875518
pol-miR-194a_R+1	Stanniocalcin-1 (STC1)	gi114329255
pol-miR-194a_R+1	Splicing factor arginine/serine-rich 3	gi28629814
pol-miR-194a_R+1	Peptide YY (PYY)	gi15076591
pol-miR-194a_R+1	Nucleotide-binding oligomerization domain 1 protein (NOD1)	gi380007854
pol-miR-194a_R+1	NOD-like receptor C (NLRC)	gi323434962
pol-miR-194a_R+1	Interferon regulatory factor 7 (IRF7)	gi262530150
pol-miR-194a_R+1	Cathepsin F	gi186688050
pol-miR-194a_R+1	Cathepsin F	gi224555776
pol-miR-192-p3	Type 1 collagen alpha 2 (COL1A2)	gi56565282
pol-miR-192-p3	Toll like receptor 14 (TLR 14)	gi323575392
pol-miR-192-p3	T cell receptor alpha chain ( TCR alpha)	gi14625426
pol-miR-192-p3	Southpaw	gi116744381
pol-miR-192-p3	Macrophage stimulating-1	gi264668697
pol-miR-192-p3	Iodothyronine deiodinase type II (Dio2)	gi171451964
pol-miR-192-p3	Hypothetical protein	gi159146192
pol-miR-192-p3	Gonadotropin-releasing hormone receptor	gi63054891
pol-miR-192-p3	Estrogen receptor beta	gi190410766
pol-miR-192-p3	DAN related protein	gi46395293
pol-miR-192-p3	Cystatin C	gi186688058
pol-miR-192-p3	Complement component C9	gi6429126
pol-miR-192-p3	Cathepsin B	gi121053784
pol-miR-192	Tumor necrosis factor receptor-1 (TNFR-1)	gi28875516
pol-miR-192	Ornithine decarboxylase	gi37787284
pol-miR-192	Cathepsin B	gi51038792
pol-miR-183_R-1	Testis enhanced gene transcript-like protein	gi7340061
pol-miR-183_R-1	Macrophage stimulating-1	gi264668697
pol-miR-182-5p	YGHL1	gi347954843
pol-miR-182-5p	Phospholipase C delta 4	gi167882621
pol-miR-182-5p	Gonadotropin alpha subunit	gi14279438
pol-miR-182-5p	Brain-derived neurotrophic factor (BDNF)	gi21655111
pol-miR-181b-3p	Tyrosine phosphatases epsilon variant 2	gi110747153
pol-miR-181b-3p	Tyrosine phosphatases epsilon variant 1	gi110747151
pol-miR-181b-3p	Transferrin	gi6959827
pol-miR-181b-3p	Transferrin	gi6959825
pol-miR-181b-3p	Transferrin	gi3242406
pol-miR-181b-3p	TANK binding kinase 1 splice variant 3 (TBK1)	gi498905324
pol-miR-181b-3p	TANK binding kinase 1 splice variant 2 (TBK1)	gi498905322
pol-miR-181b-3p	TANK binding kinase 1 splice variant 1 (TBK1)	gi498905320
pol-miR-181b-3p	Serotransferrin precursor (SroTP)	gi270610445
pol-miR-181b-3p	Phospholipase D1B	gi194739324
pol-miR-181b-3p	Microtubule aggregate protein homolog isotype-1	gi340545052
pol-miR-181b-3p	Fibrinogen-related protein 1 (FREP1)	gi443908131
pol-miR-181b-3p	CD8 alpha chain	gi29420490
pol-miR-181b-3p	Cathepsin Z	gi61661068
pol-miR-181b-3p	Beta-2-microglobulin precursor	gi270037308
pol-miR-181b-3p	Beta-2 microglobulin	gi23957304
pol-miR-155_R+1	Voltage-dependent anion channel (VDAC)	gi111146879
pol-miR-155_R+1	Transcription factor PU.1	gi328898245
pol-miR-155_R+1	Ornithine decarboxylase	gi37787284
pol-miR-155_R+1	Interferon regulatory factor 8 (IRF8)	gi380739380
pol-miR-155_R+1	Insulin-like growth factor I	gi3687741
pol-miR-155_R+1	Hormone (fGH)	gi213511
pol-miR-155_R+1	Hatching enzyme (PoHCE )	gi288558672
pol-miR-155_R+1	Granulocyte Colony-Stimulating Factor(G-CSF)	gi108743551
pol-miR-153-5p	Type 1 collagen alpha 2 (COL1A2)	gi56565282
pol-miR-153-5p	Toll-like receptor 3 (tlr3)	gi38175072
pol-miR-153-5p	Toll-like receptor 2 (tlr2)	gi38175070
pol-miR-153-5p	TANK binding kinase 1 splice variant 3 (TBK1)	gi498905324
pol-miR-153-5p	Squint (sqt)	gi116744383
pol-miR-153-5p	Serine protease I-2	gi62086171
pol-miR-153-5p	Insulin-like growth factor I	gi3687741
pol-miR-153-5p	Hoxd-4	gi5441266
pol-miR-153-5p	Hatching enzyme (PoHCE )	gi288558672
pol-miR-153-5p	Granulocyte Colony-Stimulating Factor(G-CSF)	gi108743551
pol-miR-153-5p	C-type lectin domain family 4 member E	gi264668695
pol-miR-153-5p	Cathepsin Z	gi61661068
pol-miR-153-5p	beta-actin	gi311294698
pol-miR-153-5p	Beta-2 microglobulin	gi23957304
pol-miR-153-5p	B cell accessory protein (CD79b)	gi478345667
pol-miR-146b_R-6	Retinoid X receptor beta	gi226432208
pol-miR-146b_R-6	Phospholipase C beta 4	gi393010346
pol-miR-146b_R-6	Na-K-Cl cotransporter (fNKCC)	gi345500363
pol-miR-146b_R-6	Iodothyronine deiodinase type I (Dio1)	gi171451962
pol-miR-146b_R-6	Insulin receptor (fIR-2)	gi18150105
pol-miR-146a	Retinoid X receptor beta	gi226432208
pol-miR-146a	Phospholipase C beta 4	gi393010346
pol-miR-146a	Na-K-Cl cotransporter (fNKCC)	gi345500363
pol-miR-146a	Myeloid differentiaton factor 88 (MyD88)	gi95007743
pol-miR-146a	Mullerian inihibiting substance (MIS)	gi51534898
pol-miR-146a	Iodothyronine deiodinase type I (Dio1)	gi171451962
pol-miR-146a	Insulin receptor (fIR-2)	gi18150105
pol-miR-144-5p	Serine protease I-2	gi62086171
pol-miR-144-5p	Serine protease I-1	gi62086169
pol-miR-144-5p	Serine protease I-1	gi302202491
pol-miR-144-5p	NOD-like receptor C (NLRC)	gi323434962
pol-miR-144-5p	Lefty/Antivin	gi116744379
pol-miR-144-5p	Cathepsin B	gi121053784
pol-miR-1-3p_1ss2GT	YGHL1	gi347954843
pol-miR-1-3p_1ss2GT	TANK binding kinase 1 splice variant 1 (TBK1)	gi498905320
pol-miR-1-3p_1ss2GT	Peptidoglycan recognition protein (PGRP)	gi449885199
pol-miR-1-3p_1ss2GT	Ornithine decarboxylase antizyme	gi32441925
pol-miR-1-3p_1ss2GT	Gonadotropin (GTH-II) beta subunit	gi14009381
pol-miR-1-3p_1ss2GT	Galectin	gi7340065
pol-miR-1-3p_1ss2GT	eIF5A	gi229813284
pol-miR-1388-5p_L-1_1ss11AG	Preprovasoactive intestinal peptide	gi187439146
pol-miR-1388-5p_L-1_1ss11AG	Glyceraldehyde-3-phosphate dehydrogenase (GAPDH)	gi6635239
pol-miR-1388-5p_L-1_1ss11AG	DnaJ-like subfamily B member 11 (Hsp40B11)	gi76593962
pol-miR-1388-5p_L-1_1ss11AG	Cystatin C	gi186688058
pol-miR-1388-5p_L-1_1ss11AG	CD8 alpha chain	gi29420490
pol-miR-1388-5p_L-1_1ss11AG	Caspase 10 (casp10)	gi110567446
pol-miR-135c_R+1	Serine protease I-2	gi62086171
pol-miR-135c_R+1	Serine protease I-1	gi62086169
pol-miR-135c_R+1	Scinderin-like protein	gi402238458
pol-miR-135c_R+1	PRP/PACAP precursor	gi433288592
pol-miR-135b_R+1	Serine protease I-2	gi62086171
pol-miR-135b_R+1	Serine protease I-1	gi62086169
pol-miR-135b_R+1	Scinderin-like protein	gi402238458
pol-miR-135b_R+1	PRP/PACAP precursor	gi433288592
pol-miR-135a_R-1	Serine protease I-2	gi62086171
pol-miR-135a_R-1	Serine protease I-1	gi62086169
pol-miR-135a_R-1	Scinderin-like protein	gi402238458
pol-miR-135a_R-1	PRP/PACAP precursor	gi433288592
pol-miR-130a	Tumor necrosis factor receptor-1 (TNFR-1)	gi28875516
pol-miR-130a	Trypsinogen 1	gi5441852
pol-miR-130a	Phospholipase C delta 1A	gi167882613
pol-miR-130a	Ornithine decarboxylase antizyme	gi32441922
pol-miR-130a	Gelatinase MMP2	gi15718386
pol-miR-130a	Fast skeletal muscle troponin	gi32454281
pol-miR-130a	Estrogen receptor beta	gi190410766
pol-miR-130a	CD40	gi34850822
pol-miR-130a	Asparaginyl endopeptidase (AEP)	gi124020701
pol-miR-107-5p_R-2	Syntaxin-binding protein 3 isoform 1-like protein	gi263202087
pol-miR-107-5p_R-2	Syntaxin-binding protein 3 isoform 1-like protein	gi263202087
pol-miR-107-5p_R-2	Syntaxin-binding protein 3 isoform 1-like protein	gi263202087
pol-miR-107-5p_R-2	Splicing factor arginine/serine-rich 3	gi28629814
pol-miR-107-5p_R-2	Splicing factor arginine/serine-rich 3	gi28629814
pol-miR-107-5p_R-2	Somatolactin	gi213513
pol-miR-107-5p_R-2	Phospholipase C delta 3A	gi167882617
pol-miR-107-5p_R-2	Ornithine decarboxylase	gi37787284
pol-miR-107-5p_R-2	Macrophage stimulating-1	gi264668697
pol-miR-107-5p_R-2	Lipopolysaccharide-binding protein/Bactericidal permeability-increasing protein	gi258547205
pol-miR-107-5p_R-2	Interferon regulatory factor 7 (IRF7)	gi262530150
pol-miR-107-5p_R-2	Interferon regulatory factor 3 variant 2 (IRF3)	gi262530148
pol-miR-107-5p_R-2	Interferon regulatory factor 3 variant 1 (IRF3)	gi262530146
pol-miR-107-5p_R-2	IL-1b	gi19911214
pol-miR-107-5p_R-2	Hatching enzyme (PoHCE )	gi288558672
pol-miR-107-5p_R-2	Complement component 1 q subcomponent gamma polypeptide	gi270315177
pol-miR-107-5p_R-2	CD8 alpha chain	gi29420490
pol-miR-107-5p_R-2	Cathepsin Z	gi61661068
pol-miR-107-5p_R-2	Cathepsin L	gi224460524
pol-miR-107-5p_R-2	Carboxypeptidase A2 (CPA2 )	gi27529691
pol-miR-107-5p_R-2	Beta-2-microglobulin precursor	gi270037308
pol-let-7i-3p	CCAAT/Enhancer binding protein beta (JFC/EBPb)	gi42662208
pol-let-7a-2-3p_1ss8GA	Tumor necrosis factor receptor-1 (TNFR-1)	gi28875516
pol-let-7a-2-3p_1ss8GA	Lipopolysaccharide-binding protein/Bactericidal permeability-increasing protein	gi258547205
pol-let-7a-2-3p_1ss8GA	AMPD1	gi325152025
let-7a-2-3p_1ss8GA	Syntaxin-binding protein 3 isoform 1-like protein	gi263202087
let-7a-2-3p_1ss8GA	Macrophage stimulating-1	gi264668697
let-7a-2-3p_1ss8GA	Betaine homocysteine S-methyltansferase (BHMT)	gi124020699
